# Supplementary material for: [(1S,2S)-2-(1-{[2-(2-Oxidobenzyl­idene­amino)­cyclo­hex­yl]imino}­eth­yl)phenolato-κ4 O,N,N′,O′]copper(II)
Source: Acta Crystallogr Sect E Struct Rep Online. 2010 Jun 18;66(Pt 7):m813. doi: 10.1107/S1600536810022889 (PMC3007062; doi:10.1107/S1600536810022889)
Supplement: Supplementary file 2 [file e-66-0m813-Isup2.hkl]

# 
# h,k,l, Fc-squared, Fo-squared, sigma(Fo-squared) and status flag 
# 
data_I
_shelx_title ' HAMID1467_0m in P2(1)' 
_shelx_refln_list_code          4 
_shelx_F_calc_maximum      148.26 
_exptl_crystal_F_000       414.00 
_reflns_d_resolution_high  0.7202 
 
loop_ 
 _symmetry_equiv_pos_as_xyz 
 'x, y, z' 
 '-x, y+1/2, -z' 
 
_cell_length_a     9.6699 
_cell_length_b     7.7324 
_cell_length_c    12.1847 
_cell_angle_alpha  90.000 
_cell_angle_beta  111.649 
_cell_angle_gamma  90.000 
 
_shelx_F_squared_multiplier     1.000 
 
loop_ 
 _refln_index_h 
 _refln_index_k 
 _refln_index_l 
 _refln_F_squared_calc 
 _refln_F_squared_meas 
 _refln_F_squared_sigma 
 _refln_observed_status 
   1 -10   0       50.95       18.30     43.33 o 
   2 -10   0       85.78      121.63     47.50 o 
   3 -10   0        7.20       15.06     43.79 o 
   4 -10   0        4.50      -12.05     41.24 o 
   1  -9   0      213.04      222.65     48.65 o 
   2  -9   0      197.91      150.83     45.18 o 
   3  -9   0      281.36      302.81     54.45 o 
   4  -9   0      140.69      134.61     46.57 o 
   5  -9   0       53.04       67.42     44.95 o 
   6  -9   0       17.98       10.19     31.97 o 
   0  -8   0       81.84      100.55     39.39 o 
   1  -8   0      175.73      210.96     31.97 o 
   2  -8   0       95.84       86.80     73.56 o 
   3  -8   0       50.78       59.37     22.93 o 
   4  -8   0       42.21       51.38     23.20 o 
   5  -8   0      109.58       81.72     26.19 o 
   6  -8   0      345.20      376.14     62.67 o 
   7  -8   0      176.89      127.19     41.47 o 
   8  -8   0       27.11       19.46     34.06 o 
   1  -7   0      305.05      345.70     32.55 o 
   2  -7   0      721.14      766.78     42.51 o 
   3  -7   0      761.94      729.96     41.56 o 
   4  -7   0       84.71       87.97     22.75 o 
   5  -7   0       16.07       30.02     39.85 o 
   6  -7   0       28.67       18.30     22.38 o 
   7  -7   0      237.85      220.80     44.48 o 
   8  -7   0      178.80       69.97     37.07 o 
   9  -7   0       24.57       12.97     37.30 o 
   0  -6   0      534.30      560.31    102.87 o 
   1  -6   0      952.30      966.02     29.22 o 
   2  -6   0      199.42      261.65     24.83 o 
   3  -6   0      111.86      103.14     26.06 o 
   4  -6   0      136.99      128.38     22.27 o 
   5  -6   0      570.21      640.98     43.44 o 
   6  -6   0      466.69      477.15     55.84 o 
   7  -6   0      257.90      281.35     51.67 o 
   8  -6   0        2.48       15.29     31.74 o 
   9  -6   0      162.31      162.18     45.18 o 
  10  -6   0      377.73      358.18     60.24 o 
   1  -5   0      460.52      465.42     19.04 o 
   2  -5   0     1459.08     1303.34     47.13 o 
   3  -5   0     1457.60     1448.12     61.74 o 
   4  -5   0      335.86      358.74     28.42 o 
   5  -5   0       67.11       97.03     29.66 o 
   6  -5   0      181.52      173.70     47.15 o 
   7  -5   0      157.87      215.04     73.91 o 
   8  -5   0      297.92      305.13     49.35 o 
   9  -5   0      100.63      105.65     38.92 o 
  10  -5   0      117.25       71.36     39.39 o 
   0  -4   0     4384.62     4368.44    119.08 o 
   1  -4   0     3235.90     3235.30     65.50 o 
   2  -4   0     1684.20     1675.37     55.99 o 
   3  -4   0      645.90      650.48     43.33 o 
   4  -4   0      531.35      496.98     29.97 o 
   5  -4   0     1184.92     1177.06     48.17 o 
   6  -4   0      938.60      909.29     43.01 o 
   7  -4   0      119.08      120.00     22.85 o 
   8  -4   0       14.54       55.12     22.29 o 
   9  -4   0      170.68      131.60     39.39 o 
  10  -4   0      416.92      316.48     54.21 o 
  11  -4   0      189.29      164.50     46.11 o 
   1  -3   0      357.58      352.21     16.25 o 
   2  -3   0     2861.89     2780.90     76.83 o 
   3  -3   0     2253.56     2269.23     56.15 o 
   4  -3   0     1274.52     1277.55     38.86 o 
   5  -3   0       34.69       22.16     12.39 o 
   6  -3   0      158.10      162.32     20.57 o 
   7  -3   0      466.59      469.85     28.55 o 
   8  -3   0      276.76      296.33     25.35 o 
   9  -3   0      356.07      306.41     33.54 o 
  10  -3   0       46.71       46.80     33.13 o 
  11  -3   0       79.16       31.51     34.75 o 
   0  -2   0    21850.56    22830.31    574.55 o 
   1  -2   0    19133.65    19676.13    405.00 o 
   2  -2   0      735.43      723.40     23.22 o 
   3  -2   0     1241.39     1227.82     34.14 o 
   4  -2   0     4019.46     4235.63     83.36 o 
   5  -2   0     1770.23     1789.49     42.67 o 
   6  -2   0     1228.02     1276.99     34.97 o 
   7  -2   0      203.25      218.39     17.21 o 
   8  -2   0       36.72       50.29     16.27 o 
   9  -2   0      213.16      268.14     62.09 o 
  10  -2   0      336.21      376.67     38.07 o 
  11  -2   0      291.03      289.14     50.97 o 
  12  -2   0       40.97       44.95     38.69 o 
   1  -1   0      705.58      795.58     21.87 o 
   2  -1   0     3804.70     3722.69     69.92 o 
   3  -1   0      898.42      762.53     21.69 o 
   4  -1   0     2720.92     2861.80     59.31 o 
   5  -1   0      109.38      119.18     11.81 o 
   6  -1   0      561.89      578.68     22.82 o 
   7  -1   0      427.55      431.01     22.43 o 
   8  -1   0      252.39      252.48     21.23 o 
   9  -1   0      395.40      418.65     29.14 o 
  10  -1   0      111.38      106.20     25.89 o 
  11  -1   0       12.48        6.49     34.98 o 
  12  -1   0      169.21      189.52     50.74 o 
   2   0   0      160.44      173.50     11.86 o 
   3   0   0     1319.92     1385.15     43.57 o 
   4   0   0     3173.51     3299.46    126.38 o 
   5   0   0     4827.03     4849.41    111.31 o 
   6   0   0      582.70      589.62     25.75 o 
   7   0   0      150.67      145.71     16.69 o 
   8   0   0        0.16        9.16     12.94 o 
   9   0   0      421.62      434.09     26.69 o 
  10   0   0      210.70      238.64     44.72 o 
  11   0   0      307.35      272.46     50.51 o 
  12   0   0        2.34       34.75     39.39 o 
   1   1   0      838.71      918.97     26.28 o 
   2   1   0     3474.58     3529.25     79.57 o 
   3   1   0      906.10      771.22     28.83 o 
   4   1   0     2750.16     2898.37     85.32 o 
   5   1   0      111.84      124.50     13.16 o 
   6   1   0      563.32      571.36     25.26 o 
   7   1   0      443.09      426.97     24.20 o 
   8   1   0      309.38      325.39     32.24 o 
   9   1   0      385.90      395.48     59.08 o 
  10   1   0      106.35       36.28     33.83 o 
  11   1   0       13.56       42.63     34.52 o 
  12   1   0      201.59      222.88     50.74 o 
   0   2   0    21980.53    23168.45    827.11 o 
   1   2   0    19181.24    19718.04    500.02 o 
   2   2   0      660.82      646.75     20.86 o 
   3   2   0     1192.60     1185.77     41.72 o 
   4   2   0     3862.13     4091.58     94.47 o 
   5   2   0     1955.05     1859.76     59.96 o 
   6   2   0     1248.14     1251.90     48.60 o 
   7   2   0      192.00      169.41     17.10 o 
   8   2   0       30.61       33.56     19.76 o 
   9   2   0      202.63      217.02     29.45 o 
  10   2   0      383.68      443.65     39.30 o 
  11   2   0      245.79      218.12     33.79 o 
   1   3   0      350.70      333.35     16.15 o 
   2   3   0     2536.46     2499.86     76.75 o 
   3   3   0     2147.23     2163.83     53.94 o 
   4   3   0     1325.18     1304.02     36.58 o 
   5   3   0       39.58       32.94     12.02 o 
   6   3   0      151.49      164.38     17.82 o 
   7   3   0      506.49      492.33     54.45 o 
   8   3   0      375.31      389.12     33.18 o 
   9   3   0      336.62      347.30     34.93 o 
  10   3   0       43.13       55.58     24.86 o 
  11   3   0      102.55       13.21     36.84 o 
   0   4   0     4298.03     4339.39    120.86 o 
   1   4   0     3291.95     3315.02     76.14 o 
   2   4   0     1700.98     1735.93     57.01 o 
   3   4   0      622.86      613.04     31.04 o 
   4   4   0      517.38      458.41     23.01 o 
   5   4   0     1205.04     1267.40     61.05 o 
   6   4   0      994.16      831.52     60.01 o 
   7   4   0      123.44       81.78     33.83 o 
   8   4   0       13.73       -2.09     31.28 o 
   9   4   0      162.63      196.47     47.50 o 
  10   4   0      417.77      447.15     64.41 o 
  11   4   0      186.09      269.68     54.45 o 
   1   5   0      401.06      377.64     19.93 o 
   2   5   0     1259.47     1181.25     36.63 o 
   3   5   0     1368.07     1270.24     51.19 o 
   4   5   0      344.48      352.13     29.24 o 
   5   5   0       73.82       47.04     19.98 o 
   6   5   0      206.85      163.64     26.38 o 
   7   5   0      174.98      184.00     42.05 o 
   8   5   0      303.59      411.70     58.38 o 
   9   5   0      144.21       53.29     37.07 o 
  10   5   0      108.05      110.05     46.80 o 
  11   5   0      269.72      296.79     61.63 o 
   0   6   0      513.37      471.51     30.51 o 
   1   6   0      974.33      974.59     29.36 o 
   2   6   0      206.55      212.12     17.55 o 
   3   6   0       96.49      100.52     24.44 o 
   4   6   0      125.54      120.70     23.84 o 
   5   6   0      608.40      635.23     42.89 o 
   6   6   0      462.15      390.33     36.76 o 
   7   6   0      264.00      268.99     43.90 o 
   8   6   0        1.82       93.37     40.78 o 
   9   6   0      132.76       94.30     42.86 o 
  10   6   0      412.29      551.64     74.83 o 
   1   7   0      249.78      235.33     23.55 o 
   2   7   0      622.33      617.96     34.10 o 
   3   7   0      697.78      669.32     41.39 o 
   4   7   0       64.56       45.85     21.77 o 
   5   7   0       17.48        9.53     20.59 o 
   6   7   0       48.81       -2.31     21.96 o 
   7   7   0      227.15      257.86     52.13 o 
   8   7   0      179.79      201.80     52.13 o 
   9   7   0       17.45      -33.13     33.13 o 
   0   8   0      124.64      119.09     38.00 o 
   1   8   0      171.18      166.33     28.47 o 
   2   8   0       99.78      121.65     26.46 o 
   3   8   0       51.38       54.76     18.85 o 
   4   8   0       24.73       33.85     22.85 o 
   5   8   0      102.99       92.21     27.77 o 
   6   8   0      352.72      216.39     49.81 o 
   7   8   0      176.00      137.39     48.65 o 
   8   8   0       24.23       35.45     41.70 o 
   1   9   0      183.51      167.22     30.87 o 
   2   9   0      149.75      166.06     31.37 o 
   3   9   0      233.80      222.34     35.00 o 
   4   9   0      116.43      116.64     30.85 o 
   5   9   0       48.92       48.53     28.62 o 
   6   9   0       11.93        9.27     37.30 o 
   0  10   0       40.99       62.32     39.15 o 
   1  10   0       62.20       33.45     57.57 o 
   2  10   0       73.77      119.87     31.53 o 
   3  10   0        4.18       11.25     26.79 o 
   4  10   0        2.95       35.68     42.17 o 
  -4 -10   1      134.96      153.14     55.60 o 
  -3 -10   1        6.93      -26.64     42.17 o 
  -2 -10   1      122.23      105.65     46.11 o 
  -1 -10   1      309.96      341.27     60.70 o 
   0 -10   1      145.92       98.93     47.50 o 
   1 -10   1      128.49      125.11     47.96 o 
   2 -10   1       35.01       23.40     42.63 o 
   3 -10   1      113.29       89.66     47.96 o 
  -7  -9   1      116.92       54.45     35.68 o 
  -6  -9   1       36.51       29.80     56.88 o 
  -5  -9   1       22.75       57.82     25.60 o 
  -4  -9   1      189.58      167.04     48.65 o 
  -3  -9   1      350.33      390.39     62.09 o 
  -2  -9   1      101.80      109.59     44.02 o 
  -1  -9   1       71.50       66.96     39.39 o 
   0  -9   1      117.43      109.69     30.53 o 
   1  -9   1      210.57      238.32     36.00 o 
   2  -9   1      154.61      149.67     46.80 o 
   3  -9   1      298.48      318.10     56.53 o 
   4  -9   1        9.84       86.65     44.02 o 
  -8  -8   1        1.39        4.40     30.81 o 
  -7  -8   1      149.63      153.86     31.50 o 
  -6  -8   1      177.26      170.73     50.51 o 
  -5  -8   1      305.02      317.44     35.43 o 
  -4  -8   1      207.44      228.52     31.28 o 
  -3  -8   1       82.35       55.80     21.82 o 
  -2  -8   1      248.33      292.60     30.78 o 
  -1  -8   1      787.65      803.25     67.42 o 
   0  -8   1      251.46      243.03     33.39 o 
   1  -8   1      224.58      244.46     32.92 o 
   2  -8   1      113.80      155.23     42.63 o 
   3  -8   1       39.81       57.15     27.57 o 
   4  -8   1      259.65      252.55     31.28 o 
   5  -8   1      334.36      298.03     34.62 o 
   6  -8   1      252.25      226.12     43.79 o 
   7  -8   1       26.50       11.35     31.97 o 
  -9  -7   1       56.09        2.32     34.06 o 
  -8  -7   1      427.11      357.26     54.68 o 
  -7  -7   1       66.63       55.36     26.30 o 
  -6  -7   1      129.67      103.55     25.50 o 
  -5  -7   1       50.93       -1.42     20.04 o 
  -4  -7   1      541.41      569.57     40.49 o 
  -3  -7   1      667.19      726.85     43.79 o 
  -2  -7   1      243.93      221.48     38.11 o 
  -1  -7   1       33.22       35.15     15.23 o 
   0  -7   1       86.65       74.05     20.06 o 
   1  -7   1      310.37      360.97     23.04 o 
   2  -7   1      354.49      351.04     30.42 o 
   3  -7   1      536.13      562.35     45.53 o 
   4  -7   1       22.40       45.95     20.80 o 
   5  -7   1       40.13       47.36     31.16 o 
   6  -7   1       29.75       45.64     31.97 o 
   7  -7   1       91.42      101.94     36.61 o 
   8  -7   1       78.83       71.13     38.69 o 
   9  -7   1       25.57       52.59     42.86 o 
 -10  -6   1      407.87      416.80     62.09 o 
  -9  -6   1      223.67      250.68     49.81 o 
  -8  -6   1        6.14       37.48     23.99 o 
  -7  -6   1       86.39       79.95     24.46 o 
  -6  -6   1      673.61      659.12     44.06 o 
  -5  -6   1      333.65      327.03     44.37 o 
  -4  -6   1      223.91      212.39     25.95 o 
  -3  -6   1      225.84      269.06     26.55 o 
  -2  -6   1      998.14      969.96     44.69 o 
  -1  -6   1     1114.70     1102.43     31.84 o 
   0  -6   1      859.73      851.35     27.51 o 
   1  -6   1      610.24      603.80     23.39 o 
   2  -6   1      543.86      539.56     33.03 o 
   3  -6   1      526.63      602.33     43.56 o 
   4  -6   1      348.21      329.06     29.89 o 
   5  -6   1      633.41      692.96     42.84 o 
   6  -6   1      277.48      243.98     29.00 o 
   7  -6   1      109.08      108.66     35.22 o 
   8  -6   1       48.80      102.17     37.30 o 
   9  -6   1      269.11      263.89     50.74 o 
 -11  -5   1       25.81       14.60     35.91 o 
 -10  -5   1       99.04       70.66     34.98 o 
  -9  -5   1      133.77      145.96     41.01 o 
  -8  -5   1      348.22      365.44     35.39 o 
  -7  -5   1      408.78      432.00     35.69 o 
  -6  -5   1       74.55      107.54     22.23 o 
  -5  -5   1      265.64      292.15     28.81 o 
  -4  -5   1      406.10      376.11     30.30 o 
  -3  -5   1     1595.51     1525.44     54.78 o 
  -2  -5   1      274.27      273.72     52.82 o 
  -1  -5   1       63.77       74.70     20.83 o 
   0  -5   1       46.25       42.30      9.47 o 
   1  -5   1      340.83      340.07     17.39 o 
   2  -5   1     1197.53     1111.26     37.59 o 
   3  -5   1      805.37      796.32     37.50 o 
   4  -5   1      246.30      236.97     24.90 o 
   5  -5   1        1.50       10.10     16.69 o 
   6  -5   1       16.90       13.20     39.62 o 
   7  -5   1      228.12      222.65     41.24 o 
   8  -5   1      124.28      108.66     37.76 o 
   9  -5   1       56.27       48.89     35.22 o 
  10  -5   1       32.30       15.99     34.06 o 
 -11  -4   1      299.63      274.08     53.75 o 
 -10  -4   1      387.24      456.65     59.54 o 
  -9  -4   1      271.34      291.50     33.25 o 
  -8  -4   1       46.21       32.93     21.09 o 
  -7  -4   1      256.18      256.74     30.23 o 
  -6  -4   1      510.79      509.80     35.55 o 
  -5  -4   1      584.10      587.33     34.41 o 
  -4  -4   1      461.15      435.19     29.38 o 
  -3  -4   1      696.14      645.64     32.59 o 
  -2  -4   1      789.11      820.61     35.66 o 
  -1  -4   1     3083.42     3181.25     65.13 o 
   0  -4   1     1713.13     1678.98     37.07 o 
   1  -4   1     2966.43     3033.83     60.60 o 
   2  -4   1     2459.45     2536.24     54.67 o 
   3  -4   1     1164.70     1101.67     35.65 o 
   4  -4   1     1086.49     1044.67     35.14 o 
   5  -4   1      687.52      668.63     29.25 o 
   6  -4   1      582.11      564.63     29.25 o 
   7  -4   1       19.82        6.68     18.36 o 
   8  -4   1      123.61       70.77     23.71 o 
   9  -4   1      224.40      252.51     42.86 o 
  10  -4   1      354.48      391.32     58.15 o 
  11  -4   1        9.78       35.68     37.07 o 
 -12  -3   1      156.40      163.80     47.26 o 
 -11  -3   1        3.63        7.18     32.90 o 
 -10  -3   1      524.92      541.68     63.02 o 
  -9  -3   1      390.35      382.25     36.12 o 
  -8  -3   1      191.56      214.83     27.67 o 
  -7  -3   1      416.75      437.36     33.82 o 
  -6  -3   1       41.56       46.67     17.07 o 
  -5  -3   1      143.75      182.05     21.08 o 
  -4  -3   1      968.72      922.11     39.39 o 
  -3  -3   1      493.90      486.64     56.07 o 
  -2  -3   1      838.40      773.87     34.87 o 
  -1  -3   1      488.73      479.46     16.36 o 
   0  -3   1      105.34      146.54     16.22 o 
   1  -3   1     1786.88     1751.79     39.02 o 
   2  -3   1     1727.73     1739.75     43.46 o 
   3  -3   1     1951.73     1991.60     52.78 o 
   4  -3   1     1571.38     1561.61     44.51 o 
   5  -3   1        8.48       -2.57     11.38 o 
   6  -3   1      388.04      369.61     24.22 o 
   7  -3   1       84.95      133.05     25.08 o 
   8  -3   1      228.16      237.52     29.78 o 
   9  -3   1        7.91       37.86     31.97 o 
  10  -3   1       48.99       50.89     25.64 o 
  11  -3   1       81.11       46.80     35.68 o 
 -12  -2   1       76.92       66.49     39.39 o 
 -11  -2   1      401.75      392.24     54.68 o 
 -10  -2   1      330.87      319.49     49.35 o 
  -9  -2   1      326.52      374.11     34.37 o 
  -8  -2   1       50.42       56.83     20.27 o 
  -7  -2   1      175.04      170.53     18.76 o 
  -6  -2   1      601.46      581.29     23.47 o 
  -5  -2   1      863.84      832.35     25.31 o 
  -4  -2   1      506.82      502.30     17.69 o 
  -3  -2   1      118.75      143.29     56.53 o 
  -2  -2   1      938.64      941.26     34.89 o 
  -1  -2   1     5889.00     6246.82    135.48 o 
   0  -2   1    13971.43    14413.41    230.36 o 
   1  -2   1     5331.93     5313.54     97.72 o 
   2  -2   1      138.33      167.08     12.39 o 
   3  -2   1     3131.44     3284.90     76.46 o 
   4  -2   1     2328.16     2353.80     51.89 o 
   5  -2   1     1623.81     1650.44     39.85 o 
   6  -2   1      394.56      410.10     20.88 o 
   7  -2   1       18.64       19.91     14.78 o 
   8  -2   1       29.01       26.00     20.01 o 
   9  -2   1      393.42      348.68     35.56 o 
  10  -2   1      287.03      331.64     37.43 o 
  11  -2   1      149.29      202.24     33.99 o 
 -12  -1   1      169.52      197.16     46.80 o 
 -11  -1   1       15.17        8.80     32.67 o 
 -10  -1   1      385.44      342.38     36.33 o 
  -9  -1   1     1308.14     1223.14     43.91 o 
  -8  -1   1      245.76      260.06     28.69 o 
  -7  -1   1      101.90       88.87     13.15 o 
  -6  -1   1       63.81       86.57     16.02 o 
  -5  -1   1      142.37      141.30     11.62 o 
  -4  -1   1      541.45      517.53     18.89 o 
  -3  -1   1      613.21      549.04     18.73 o 
  -2  -1   1     3536.92     3512.29     93.05 o 
  -1  -1   1      356.28      389.18     12.65 o 
   0  -1   1      646.80      729.76     14.66 o 
   1  -1   1      585.40      632.81     15.02 o 
   2  -1   1     2187.82     2064.54     43.20 o 
   3  -1   1     2554.81     2538.33     52.67 o 
   4  -1   1     2453.79     2647.51     56.44 o 
   5  -1   1      156.36      181.27     14.04 o 
   6  -1   1      498.46      492.73     22.09 o 
   7  -1   1      480.39      481.76     30.54 o 
   8  -1   1       12.05       46.80     14.72 o 
   9  -1   1       41.29       57.34     23.06 o 
  10  -1   1       45.83       11.34     28.84 o 
  11  -1   1       71.54       19.23     34.06 o 
  12  -1   1       33.62       77.61     42.86 o 
 -12   0   1       21.71      -30.35     32.44 o 
 -11   0   1      540.06      542.84     63.25 o 
 -10   0   1      386.62      382.16     37.14 o 
  -9   0   1      134.28      159.27     17.65 o 
  -8   0   1       40.98       30.32     12.87 o 
  -7   0   1      145.69      142.37     15.65 o 
  -6   0   1     1002.14     1016.77     33.46 o 
  -5   0   1      141.69      111.96     12.18 o 
  -4   0   1        9.28       -3.02     12.34 o 
  -3   0   1       57.21       53.38      8.63 o 
  -2   0   1      123.87      116.74      9.83 o 
  -1   0   1     8759.53     8870.04    312.31 o 
   0   0   1     7541.61     7595.79    111.74 o 
   1   0   1      412.76      434.86     18.07 o 
   2   0   1       61.93       58.20     11.13 o 
   3   0   1      598.86      578.21     26.58 o 
   4   0   1     9500.64     9699.20    265.10 o 
   5   0   1     1352.76     1372.36     40.90 o 
   6   0   1       12.02       23.63     10.48 o 
   7   0   1       51.19       42.14     10.60 o 
   8   0   1       88.00       97.39     15.85 o 
   9   0   1      465.54      503.32     32.10 o 
  10   0   1      225.62      167.04     43.09 o 
  11   0   1      136.09      101.71     40.78 o 
  12   0   1        0.85       19.00     38.46 o 
 -12   1   1      155.94       82.94     41.24 o 
 -11   1   1       16.12       33.59     31.51 o 
 -10   1   1      394.87      400.16     51.90 o 
  -9   1   1     1263.09     1092.23     88.50 o 
  -8   1   1      294.89      337.36     26.42 o 
  -7   1   1      104.36      112.63     13.96 o 
  -6   1   1       57.41       65.99     11.75 o 
  -5   1   1      150.08      135.58     16.22 o 
  -4   1   1      459.10      424.60     18.11 o 
  -3   1   1      813.21      705.07     19.34 o 
  -2   1   1     3462.13     3460.78     75.41 o 
  -1   1   1      370.51      428.50     10.41 o 
   0   1   1      686.16      753.92     28.03 o 
   1   1   1      438.88      494.22     17.27 o 
   2   1   1     2251.80     2161.77     50.18 o 
   3   1   1     2588.32     2605.50     76.88 o 
   4   1   1     2510.03     2742.59     82.29 o 
   5   1   1      185.32      214.91     20.29 o 
   6   1   1      473.23      474.02     37.30 o 
   7   1   1      517.22      542.13     28.63 o 
   8   1   1       36.53       69.81     16.81 o 
   9   1   1       21.90      -16.45     25.02 o 
  10   1   1       42.58        6.42     21.87 o 
  11   1   1       86.53       68.81     38.69 o 
  12   1   1       63.65      112.37     45.41 o 
 -11   2   1      384.56      364.05     37.81 o 
 -10   2   1      362.18      368.21     35.69 o 
  -9   2   1      327.02      333.01     32.36 o 
  -8   2   1       62.03       50.02     18.97 o 
  -7   2   1      141.29      170.69     15.53 o 
  -6   2   1      704.45      700.76     42.40 o 
  -5   2   1      926.48      900.65     29.51 o 
  -4   2   1      406.71      432.15     20.60 o 
  -3   2   1      127.15      139.62     25.83 o 
  -2   2   1     1025.77      999.28     34.81 o 
  -1   2   1     6599.50     6731.46    137.84 o 
   0   2   1    13681.07    14251.04    365.81 o 
   1   2   1     4928.75     5101.29    137.84 o 
   2   2   1      137.03      149.34     11.66 o 
   3   2   1     3170.02     3331.88     77.48 o 
   4   2   1     2335.09     2440.92     75.34 o 
   5   2   1     1570.42     1508.38     95.11 o 
   6   2   1      344.73      355.77     53.52 o 
   7   2   1       20.29       41.20     17.57 o 
   8   2   1       20.24       44.99     20.86 o 
   9   2   1      368.37      381.84     48.65 o 
  10   2   1      329.20      330.00     37.36 o 
  11   2   1      145.44      202.16     34.11 o 
 -11   3   1        3.00       37.30     35.91 o 
 -10   3   1      516.07      497.66     62.79 o 
  -9   3   1      392.75      505.04     38.07 o 
  -8   3   1      191.08      168.81     24.76 o 
  -7   3   1      433.42      506.23     43.09 o 
  -6   3   1       43.55       25.25     26.41 o 
  -5   3   1      185.17      186.46     15.99 o 
  -4   3   1     1047.74     1037.01     29.43 o 
  -3   3   1      459.59      407.47     19.18 o 
  -2   3   1      824.20      724.15     32.00 o 
  -1   3   1      501.59      499.47     18.03 o 
   0   3   1      113.67      150.01     10.91 o 
   1   3   1     1914.83     1835.54     54.54 o 
   2   3   1     1460.65     1507.93     74.60 o 
   3   3   1     2148.73     2111.32     51.72 o 
   4   3   1     1595.63     1603.68     44.55 o 
   5   3   1       15.40       10.62     11.12 o 
   6   3   1      444.61      477.39     29.57 o 
   7   3   1       92.71      124.88     37.07 o 
   8   3   1      240.40      308.31     32.05 o 
   9   3   1       12.03       46.84     22.94 o 
  10   3   1       53.47        7.60     44.02 o 
  11   3   1      103.41       66.26     44.72 o 
 -11   4   1      253.46      244.20     56.07 o 
 -10   4   1      436.86      343.12     57.23 o 
  -9   4   1      247.78      191.37     47.03 o 
  -8   4   1       43.21       83.64     35.22 o 
  -7   4   1      277.91      253.57     26.27 o 
  -6   4   1      543.31      543.06     37.50 o 
  -5   4   1      656.11      631.63     35.88 o 
  -4   4   1      406.99      396.14     19.20 o 
  -3   4   1      715.84      728.80     33.82 o 
  -2   4   1      924.31      906.10     32.82 o 
  -1   4   1     3334.58     3353.34     75.71 o 
   0   4   1     1595.62     1540.12     41.90 o 
   1   4   1     2817.32     2882.05     69.81 o 
   2   4   1     2454.08     2470.21     75.85 o 
   3   4   1     1183.52     1191.69     43.16 o 
   4   4   1     1017.45      994.84     38.93 o 
   5   4   1      691.65      648.54     27.72 o 
   6   4   1      553.06      535.11     37.73 o 
   7   4   1       17.45       14.13     30.58 o 
   8   4   1      101.03      107.50     38.69 o 
   9   4   1      227.45      218.02     50.04 o 
  10   4   1      405.43      405.22     62.55 o 
  11   4   1       17.43       73.44     44.25 o 
 -11   5   1       25.40      106.81     46.80 o 
 -10   5   1      119.72      101.48     41.24 o 
  -9   5   1       93.49       91.28     40.78 o 
  -8   5   1      356.95      322.04     52.82 o 
  -7   5   1      424.05      396.86     36.94 o 
  -6   5   1       82.42       63.60     36.84 o 
  -5   5   1      321.57      339.38     61.63 o 
  -4   5   1      495.88      522.39     34.24 o 
  -3   5   1     1564.91     1500.94     42.67 o 
  -2   5   1      234.92      222.41     15.38 o 
  -1   5   1       77.62       85.23     11.35 o 
   0   5   1       66.66       59.34      9.57 o 
   1   5   1      347.12      379.18     18.20 o 
   2   5   1     1154.33     1031.85     42.35 o 
   3   5   1      862.20      734.72     36.32 o 
   4   5   1      259.76      269.79     19.84 o 
   5   5   1        3.77      -21.31     21.31 o 
   6   5   1       46.63       14.62     19.26 o 
   7   5   1      222.61      236.55     47.03 o 
   8   5   1      156.08       93.37     40.08 o 
   9   5   1       55.98      -11.12     37.30 o 
  10   5   1       37.31       17.61     39.62 o 
 -10   6   1      370.01      363.28     65.34 o 
  -9   6   1      217.59      186.51     50.04 o 
  -8   6   1        3.30       -2.18     22.34 o 
  -7   6   1       83.29       75.26     26.28 o 
  -6   6   1      749.33      749.13     45.93 o 
  -5   6   1      290.26      346.63     33.72 o 
  -4   6   1      199.88      227.44     42.75 o 
  -3   6   1      237.02      225.54     26.60 o 
  -2   6   1     1109.81     1037.96     45.56 o 
  -1   6   1     1154.22     1161.28     36.60 o 
   0   6   1      845.22      823.69     27.92 o 
   1   6   1      537.25      560.88     22.99 o 
   2   6   1      541.51      518.31     25.95 o 
   3   6   1      591.95      603.87     37.21 o 
   4   6   1      327.92      346.94     31.11 o 
   5   6   1      633.12      691.58     55.14 o 
   6   6   1      254.67      239.49     30.69 o 
   7   6   1      113.53      145.73     43.79 o 
   8   6   1       49.93       28.96     36.37 o 
   9   6   1      305.82      335.25     61.86 o 
  -9   7   1       49.97       10.66     38.00 o 
  -8   7   1      427.00      412.86     63.02 o 
  -7   7   1       84.04       33.38     27.42 o 
  -6   7   1      127.39      144.23     34.64 o 
  -5   7   1       75.94       91.35     24.65 o 
  -4   7   1      576.31      593.52     42.17 o 
  -3   7   1      718.24      765.21     42.72 o 
  -2   7   1      211.99      204.92     26.37 o 
  -1   7   1       23.44       14.03     14.46 o 
   0   7   1       86.55       70.81     15.96 o 
   1   7   1      298.25      320.54     19.97 o 
   2   7   1      360.65      344.03     25.78 o 
   3   7   1      533.49      568.63     53.87 o 
   4   7   1       25.94       18.94     20.06 o 
   5   7   1       37.90       96.15     34.29 o 
   6   7   1       33.27       80.63     39.62 o 
   7   7   1      102.05      130.90     44.72 o 
   8   7   1       73.41       84.10     42.63 o 
  -8   8   1        0.39      -17.84     35.45 o 
  -7   8   1      155.92      176.98     34.22 o 
  -6   8   1      154.92       95.00     29.45 o 
  -5   8   1      298.83      321.41     37.10 o 
  -4   8   1      176.74      188.26     29.84 o 
  -3   8   1       88.26       88.45     58.27 o 
  -2   8   1      243.88      219.65     24.55 o 
  -1   8   1      843.84      811.82     47.16 o 
   0   8   1      252.58      298.43     34.03 o 
   1   8   1      205.71      187.33     41.93 o 
   2   8   1      112.84       76.66     25.05 o 
   3   8   1       61.41       88.14     26.79 o 
   4   8   1      325.52      308.61     28.66 o 
   5   8   1      344.89      373.36     38.69 o 
   6   8   1      261.25      291.69     58.15 o 
   7   8   1       27.25       31.97     40.54 o 
  -6   9   1       34.99       34.93     28.66 o 
  -5   9   1       24.67       54.20     29.42 o 
  -4   9   1      220.63      191.49     41.47 o 
  -3   9   1      373.10      369.94     41.59 o 
  -2   9   1      105.47       69.75     26.61 o 
  -1   9   1       58.33       43.21     25.07 o 
   0   9   1      119.34       61.24     26.29 o 
   1   9   1      210.74      140.71     29.26 o 
   2   9   1      126.76      174.46     30.31 o 
   3   9   1      283.19      336.01     50.85 o 
   4   9   1       14.81       30.60     25.79 o 
   5   9   1        5.51      -24.73     24.73 o 
   6   9   1       27.34       36.03     29.49 o 
  -4  10   1      117.87      115.74     35.36 o 
  -3  10   1        6.52       -5.09     25.29 o 
  -2  10   1      122.35       94.58     30.26 o 
  -1  10   1      294.48      295.41     61.98 o 
   0  10   1      181.57      176.86     33.53 o 
   1  10   1      117.04      120.34     31.18 o 
   2  10   1       35.43       46.74     38.92 o 
   3  10   1      136.80      185.07     36.31 o 
   4  10   1      177.29      224.04     57.23 o 
  -4 -10   2       48.32       64.87     49.81 o 
  -3 -10   2      109.70      148.74     51.43 o 
  -2 -10   2       72.95       34.29     44.48 o 
  -1 -10   2      314.44      241.88     57.23 o 
   0 -10   2      281.24      287.98     59.77 o 
   2 -10   2      172.13      157.78     47.96 o 
  -7  -9   2       35.46       81.69     73.33 o 
  -6  -9   2       39.24       49.65     28.03 o 
  -5  -9   2       63.75       92.63     91.98 o 
  -4  -9   2      198.73      200.97     32.32 o 
  -3  -9   2      346.32      333.63     57.46 o 
  -2  -9   2       10.75       44.02     39.62 o 
  -1  -9   2      114.43       35.45     39.85 o 
   0  -9   2       72.03       40.78     39.15 o 
   1  -9   2      113.30      132.80     38.11 o 
   2  -9   2      300.85      257.17     50.97 o 
   3  -9   2       96.07       72.05     42.63 o 
  -8  -8   2       65.52       68.23     28.94 o 
  -7  -8   2      133.07      173.23     44.60 o 
  -6  -8   2      586.52      548.54     44.70 o 
  -5  -8   2      190.22      202.37     31.25 o 
  -4  -8   2       42.42       27.36     22.15 o 
  -3  -8   2       19.88        9.80     26.06 o 
  -2  -8   2      574.76      548.68     41.10 o 
  -1  -8   2      599.79      660.82     44.13 o 
   0  -8   2      349.07      375.56     55.60 o 
   1  -8   2      181.81      146.66     29.53 o 
   2  -8   2      191.14      213.61     44.02 o 
   3  -8   2     1297.63     1267.55     82.71 o 
   4  -8   2      282.00      230.76     48.19 o 
   5  -8   2      286.54      289.61     45.64 o 
   6  -8   2        6.69       16.91     31.74 o 
   7  -8   2       45.05       10.66     33.83 o 
  -9  -7   2       89.29       55.60     39.15 o 
  -8  -7   2      137.46      149.79     52.24 o 
  -7  -7   2        4.72       48.75     53.40 o 
  -6  -7   2       58.43       55.19     23.65 o 
  -5  -7   2       39.04       23.24     20.58 o 
  -4  -7   2      480.87      526.43     39.94 o 
  -3  -7   2      472.66      562.77     40.33 o 
  -2  -7   2        1.35      -13.83     16.37 o 
  -1  -7   2       31.58       40.77     18.80 o 
   0  -7   2      126.13      139.37     18.96 o 
   1  -7   2      369.13      352.92     35.06 o 
   2  -7   2      233.95      279.05     23.40 o 
   3  -7   2      560.22      534.68     62.21 o 
   4  -7   2       72.20       73.37     21.21 o 
   5  -7   2       12.22       44.48     29.19 o 
   6  -7   2      193.23      164.73     40.78 o 
   7  -7   2      405.29      332.93     52.36 o 
   8  -7   2      103.15      108.43     41.47 o 
 -10  -6   2      561.19      563.92     70.20 o 
  -9  -6   2       31.80       41.56     49.81 o 
  -8  -6   2       57.49       35.75     23.93 o 
  -7  -6   2      452.82      485.37     39.65 o 
  -6  -6   2      718.33      719.35     45.79 o 
  -5  -6   2      321.44      352.71     32.38 o 
  -4  -6   2       69.66       68.75     20.35 o 
  -3  -6   2       74.39       64.10     19.23 o 
  -2  -6   2      564.94      625.06     38.01 o 
  -1  -6   2     1631.66     1631.20     46.32 o 
   0  -6   2      478.91      513.48     22.46 o 
   1  -6   2      305.20      341.33     22.40 o 
   2  -6   2     1173.05     1157.35     39.93 o 
   3  -6   2     1412.46     1334.29     53.08 o 
   4  -6   2      748.51      770.43     40.54 o 
   5  -6   2      327.50      337.99     34.98 o 
   6  -6   2       54.11       62.32     29.42 o 
   7  -6   2       64.44       81.09     35.22 o 
   8  -6   2      211.14      150.36     43.33 o 
   9  -6   2      202.64      203.65     48.89 o 
 -11  -5   2      203.16      165.42     45.87 o 
 -10  -5   2      164.00      189.05     45.87 o 
  -9  -5   2      488.08      503.25     52.01 o 
  -8  -5   2      261.68      247.84     32.50 o 
  -7  -5   2       19.48       38.61     21.37 o 
  -6  -5   2        7.72       18.72     20.62 o 
  -5  -5   2       30.64        9.19     16.70 o 
  -4  -5   2      947.48      857.23     45.29 o 
  -3  -5   2      335.09      356.19     37.19 o 
  -2  -5   2        7.72       -4.71     22.59 o 
  -1  -5   2       36.53       40.86      9.56 o 
   0  -5   2      312.83      323.14     16.70 o 
   1  -5   2     1383.36     1373.07     40.90 o 
   2  -5   2      889.29      800.99     27.77 o 
   3  -5   2      654.93      637.89     28.63 o 
   4  -5   2      195.15      206.49     26.01 o 
   5  -5   2       84.62       71.85     15.83 o 
   6  -5   2      559.54      611.49     43.08 o 
   7  -5   2      479.09      434.24     40.27 o 
   8  -5   2      124.14      117.49     45.41 o 
   9  -5   2       18.50      -23.63     29.42 o 
  10  -5   2        3.49       53.75     38.92 o 
 -11  -4   2      224.41      165.42     46.57 o 
 -10  -4   2      170.97      151.95     33.48 o 
  -9  -4   2      331.10      334.20     34.89 o 
  -8  -4   2      224.91      270.48     31.53 o 
  -7  -4   2      671.57      635.64     39.50 o 
  -6  -4   2      761.31      747.17     40.96 o 
  -5  -4   2      498.84      493.93     33.00 o 
  -4  -4   2       82.56       72.15     19.92 o 
  -3  -4   2      535.68      547.24     30.23 o 
  -2  -4   2      377.94      386.99     50.16 o 
  -1  -4   2     1294.96     1209.78     34.21 o 
   0  -4   2     2589.23     2619.64     48.59 o 
   1  -4   2      332.47      382.20     17.42 o 
   2  -4   2      582.77      572.87     21.62 o 
   3  -4   2     1222.09     1181.32     44.06 o 
   4  -4   2     1447.57     1424.68     42.88 o 
   5  -4   2      805.31      807.93     64.72 o 
   6  -4   2      225.07      283.85     22.97 o 
   7  -4   2      204.41      218.77     36.26 o 
   8  -4   2      282.13      305.90     35.47 o 
   9  -4   2      266.41      279.38     36.28 o 
  10  -4   2      130.10      103.97     28.72 o 
 -12  -3   2       26.45       47.50     37.30 o 
 -11  -3   2       80.67       47.26     36.14 o 
 -10  -3   2      515.53      492.98     42.25 o 
  -9  -3   2      635.26      647.70     73.91 o 
  -8  -3   2      398.01      405.51     35.29 o 
  -7  -3   2      168.33      214.59     26.49 o 
  -6  -3   2      145.52      176.82     22.89 o 
  -5  -3   2      779.83      796.63     37.35 o 
  -4  -3   2      184.11      192.39     19.82 o 
  -3  -3   2      389.05      347.92     24.28 o 
  -2  -3   2      377.17      455.28     50.85 o 
  -1  -3   2      376.08      414.90     14.26 o 
   0  -3   2     1869.72     1859.04     36.06 o 
   1  -3   2     1470.23     1478.60     33.09 o 
   2  -3   2     1207.07     1154.03     29.41 o 
   3  -3   2      835.87      795.70     27.96 o 
   4  -3   2       68.60       79.02     13.19 o 
   5  -3   2      560.73      603.33     26.89 o 
   6  -3   2      587.87      617.94     30.52 o 
   7  -3   2      414.52      396.71     35.55 o 
   8  -3   2      283.79      323.92     35.22 o 
   9  -3   2        8.35       -6.56     20.45 o 
  10  -3   2       71.32       69.23     27.28 o 
  11  -3   2       10.90        0.13     26.21 o 
 -12  -2   2      192.28      241.42     50.51 o 
 -11  -2   2      372.03      354.48     51.20 o 
 -10  -2   2      151.11      186.83     30.24 o 
  -9  -2   2       34.58       -1.69     40.43 o 
  -8  -2   2       91.74      100.30     24.67 o 
  -7  -2   2      934.49      897.32     43.47 o 
  -6  -2   2      875.02      885.45     35.98 o 
  -5  -2   2      611.06      594.38     39.39 o 
  -4  -2   2       14.79       11.13     13.30 o 
  -3  -2   2      104.67      114.78     15.75 o 
  -2  -2   2      530.44      501.30     24.42 o 
  -1  -2   2     2194.17     2179.28     44.11 o 
   0  -2   2     1511.90     1459.14     27.25 o 
   1  -2   2      104.66      128.94      9.53 o 
   2  -2   2      120.23      108.63     10.80 o 
   3  -2   2     1158.73     1105.78     29.12 o 
   4  -2   2     2969.25     2893.88     71.11 o 
   5  -2   2     1041.28     1025.19     29.48 o 
   6  -2   2       55.20       49.24     12.64 o 
   7  -2   2       36.89       47.48     16.82 o 
   8  -2   2      314.22      356.83     37.53 o 
   9  -2   2      492.75      460.42     41.36 o 
  10  -2   2      205.31      257.99     73.56 o 
  11  -2   2       17.51       26.66     25.81 o 
 -12  -1   2       96.82      160.79     44.02 o 
 -11  -1   2       24.72       35.54     27.11 o 
 -10  -1   2      533.92      531.87     42.08 o 
  -9  -1   2     1107.00     1130.58     52.82 o 
  -8  -1   2      359.52      364.33     23.90 o 
  -7  -1   2      150.16      165.85     17.08 o 
  -6  -1   2      155.93      164.35     15.04 o 
  -5  -1   2      514.51      482.09     21.06 o 
  -4  -1   2      566.50      532.56     20.81 o 
  -3  -1   2      131.01      105.27     10.56 o 
  -2  -1   2      179.33      179.90     11.22 o 
  -1  -1   2     1072.67     1107.67     27.78 o 
   0  -1   2     4311.73     4247.33     89.77 o 
   1  -1   2     1558.68     1497.35     32.43 o 
   2  -1   2     3125.02     3088.91     70.09 o 
   3  -1   2      569.22      523.38     20.81 o 
   4  -1   2        1.73        8.41      6.11 o 
   5  -1   2      901.73      872.09     45.45 o 
   6  -1   2      856.83      850.00     28.85 o 
   7  -1   2      434.80      487.72     24.40 o 
   8  -1   2      121.14      120.37     21.38 o 
   9  -1   2       62.28       48.89     24.19 o 
  10  -1   2       39.98       27.52     23.80 o 
  11  -1   2       92.82      155.46     47.26 o 
 -12   0   2       77.84       45.87     35.68 o 
 -11   0   2      661.06      731.31    104.84 o 
 -10   0   2       53.95       83.12     26.32 o 
  -9   0   2        5.56      -14.81     14.81 o 
  -8   0   2       34.66       74.69     15.97 o 
  -7   0   2      250.97      268.70     23.18 o 
  -6   0   2     1886.83     1800.16     59.92 o 
  -5   0   2      247.00      244.25     19.44 o 
  -4   0   2       27.75       13.18     11.20 o 
  -3   0   2       37.60       27.78     10.77 o 
  -2   0   2     1901.91     1792.08     70.43 o 
  -1   0   2       19.31       40.57     10.43 o 
   0   0   2      205.77      236.26      8.50 o 
   1   0   2       11.29        1.37      5.61 o 
   2   0   2      124.13      116.43     15.05 o 
   3   0   2     2297.90     2337.22     73.06 o 
   4   0   2     2780.82     2562.31     80.68 o 
   5   0   2      494.95      430.27     29.05 o 
   6   0   2      197.79      232.26     19.94 o 
   7   0   2       20.26       24.53     13.27 o 
   8   0   2       98.13      127.76     19.91 o 
   9   0   2      807.97      752.92     48.89 o 
  10   0   2      231.67      177.01     44.72 o 
  11   0   2       30.05       51.43     39.39 o 
 -12   1   2       97.90      111.21     39.39 o 
 -11   1   2       27.02       17.47     26.32 o 
 -10   1   2      528.65      563.86     40.28 o 
  -9   1   2     1135.48     1074.19     49.90 o 
  -8   1   2      279.59      291.94     58.73 o 
  -7   1   2      157.70      179.56     28.50 o 
  -6   1   2      148.58      175.36     19.32 o 
  -5   1   2      478.50      463.00     25.10 o 
  -4   1   2      629.37      553.59     25.83 o 
  -3   1   2      101.87       89.67     10.28 o 
  -2   1   2      157.70      167.29      9.62 o 
  -1   1   2     1084.37     1119.61     28.71 o 
   0   1   2     4066.49     3935.62    166.12 o 
   1   1   2     1759.18     1611.56     37.65 o 
   2   1   2     2999.99     2959.28     89.60 o 
   3   1   2      591.97      606.81     28.89 o 
   4   1   2        1.57       10.88     13.21 o 
   5   1   2      862.45      806.65     39.01 o 
   6   1   2      920.46      913.84     75.53 o 
   7   1   2      404.07      424.80     33.77 o 
   8   1   2       90.09       85.80     18.38 o 
   9   1   2       69.64      102.83     26.25 o 
  10   1   2       50.73       63.32     35.80 o 
  11   1   2       75.59       66.73     41.01 o 
 -11   2   2      357.13      159.17     34.06 o 
 -10   2   2      165.73      182.75     27.32 o 
  -9   2   2       31.55       34.63     19.19 o 
  -8   2   2       55.55       63.90     18.25 o 
  -7   2   2      900.74      866.85     56.53 o 
  -6   2   2      946.89      864.75     37.18 o 
  -5   2   2      615.62      561.32     38.11 o 
  -4   2   2       12.30       26.67     13.33 o 
  -3   2   2       73.11       73.37      8.77 o 
  -2   2   2      456.46      412.42     16.26 o 
  -1   2   2     2458.71     2379.09     54.13 o 
   0   2   2     1280.34     1244.66     45.36 o 
   1   2   2      132.91      142.05     14.03 o 
   2   2   2      130.96      142.72     11.52 o 
   3   2   2     1218.69     1206.49     33.89 o 
   4   2   2     2939.78     2940.14     90.79 o 
   5   2   2      901.27      885.79     42.22 o 
   6   2   2       53.47       65.06     18.18 o 
   7   2   2       26.48       20.76     18.16 o 
   8   2   2      289.67      293.05     32.85 o 
   9   2   2      499.95      487.59     41.71 o 
  10   2   2      231.29      266.72     39.04 o 
  11   2   2       11.39       21.90     27.03 o 
 -11   3   2       82.83       98.70     40.78 o 
 -10   3   2      573.95      584.08     65.10 o 
  -9   3   2      526.46      674.67     66.49 o 
  -8   3   2      362.91      388.53     39.39 o 
  -7   3   2      171.84      223.60     26.64 o 
  -6   3   2      133.67      169.22     19.46 o 
  -5   3   2      804.72      784.42     27.99 o 
  -4   3   2       97.15       96.57     10.96 o 
  -3   3   2      430.71      397.86     25.44 o 
  -2   3   2      369.98      397.40     51.90 o 
  -1   3   2      378.35      394.11     16.06 o 
   0   3   2     1922.49     1987.05     57.42 o 
   1   3   2     1243.21     1301.35     47.51 o 
   2   3   2     1184.07     1146.54     34.06 o 
   3   3   2      901.02      865.54     29.86 o 
   4   3   2       69.47       79.96     13.26 o 
   5   3   2      599.26      567.36     39.97 o 
   6   3   2      546.02      605.35     42.51 o 
   7   3   2      389.14      424.91     53.98 o 
   8   3   2      289.57      303.74     51.90 o 
   9   3   2        6.05        8.90     31.05 o 
  10   3   2       58.47       35.76     27.01 o 
  11   3   2        0.20       65.57     44.25 o 
 -12   4   2      178.79      178.40     52.59 o 
 -11   4   2      205.00      230.99     52.82 o 
 -10   4   2      171.86      171.21     46.11 o 
  -9   4   2      332.15      335.94     53.29 o 
  -8   4   2      204.04      124.65     40.54 o 
  -7   4   2      622.53      577.15     42.24 o 
  -6   4   2      851.80      817.02     43.25 o 
  -5   4   2      478.14      446.41     33.01 o 
  -4   4   2       79.20       58.47     17.84 o 
  -3   4   2      469.33      467.92     22.15 o 
  -2   4   2      404.47      410.45     16.92 o 
  -1   4   2     1385.12     1340.18     35.31 o 
   0   4   2     2562.13     2567.00     62.93 o 
   1   4   2      292.24      334.41     19.27 o 
   2   4   2      574.76      631.57     41.01 o 
   3   4   2     1250.63     1258.78     38.44 o 
   4   4   2     1316.63     1311.07     41.76 o 
   5   4   2      783.16      735.32     30.73 o 
   6   4   2      188.39      216.86     43.33 o 
   7   4   2      185.01      159.63     42.40 o 
   8   4   2      254.97      240.72     50.51 o 
   9   4   2      280.03      337.10     56.76 o 
  10   4   2      165.90      180.48     52.13 o 
 -11   5   2      220.42      269.22     56.76 o 
 -10   5   2      168.70      171.45     50.04 o 
  -8   5   2      268.73      338.03     55.14 o 
  -7   5   2       20.95       31.76     23.15 o 
  -6   5   2        6.66       -8.44     19.44 o 
  -5   5   2       23.21       34.56     20.85 o 
  -4   5   2      924.09      921.35     50.62 o 
  -3   5   2      321.87      300.57     59.43 o 
  -2   5   2       22.00       28.97     17.91 o 
  -1   5   2       34.61       37.81      9.40 o 
   0   5   2      355.03      351.51     17.10 o 
   1   5   2     1372.38     1352.14     35.02 o 
   2   5   2      731.06      702.07     34.07 o 
   3   5   2      760.62      660.71     28.61 o 
   4   5   2      195.36      203.12     19.14 o 
   5   5   2       94.04       81.46     21.25 o 
   6   5   2      540.39      483.53     60.24 o 
   7   5   2      480.66      563.46     66.73 o 
   8   5   2      123.35       91.75     42.17 o 
   9   5   2       16.24       29.89     36.84 o 
  10   5   2        1.09       12.74     39.15 o 
 -10   6   2      582.35      657.75     79.70 o 
  -8   6   2       38.80       60.04     29.49 o 
  -7   6   2      469.48      419.24     40.63 o 
  -6   6   2      721.13      609.62     44.97 o 
  -5   6   2      324.09      291.48     32.17 o 
  -4   6   2       72.62       96.54     22.59 o 
  -3   6   2       71.24       21.71     19.12 o 
  -2   6   2      507.30      485.02     35.00 o 
  -1   6   2     1713.73     1688.06     61.07 o 
   0   6   2      461.70      482.65     21.18 o 
   1   6   2      303.71      328.87     32.40 o 
   2   6   2     1219.31     1180.07     34.40 o 
   3   6   2     1333.20     1322.22     74.37 o 
   4   6   2      699.16      714.73     60.24 o 
   5   6   2      311.31      316.59     32.26 o 
   6   6   2       46.52       81.78     37.76 o 
   7   6   2       63.02      130.67     42.40 o 
   8   6   2      180.14      120.01     44.48 o 
   9   6   2      225.61      189.98     52.82 o 
  -8   7   2      135.37      106.41     32.68 o 
  -7   7   2        3.49       10.87     25.34 o 
  -6   7   2       56.71       59.40     26.38 o 
  -5   7   2       31.03       31.30     22.34 o 
  -4   7   2      516.03      516.70     71.59 o 
  -3   7   2      481.37      512.43     39.48 o 
  -2   7   2        1.18       -3.22     17.31 o 
  -1   7   2       30.80       11.74     15.22 o 
   0   7   2      141.04      126.84     20.61 o 
   1   7   2      388.47      416.68     33.17 o 
   2   7   2      212.74      215.09     22.77 o 
   3   7   2      563.48      568.39     34.78 o 
   4   7   2       73.76       81.83     24.07 o 
   5   7   2        6.78      -25.49     29.89 o 
   6   7   2      215.54      256.24     54.45 o 
   7   7   2      403.38      417.96     64.41 o 
   8   7   2       99.88       97.31     45.87 o 
  -8   8   2       60.20       27.86     31.09 o 
  -7   8   2      137.22      168.99     60.47 o 
  -6   8   2      603.05      512.05     53.40 o 
  -5   8   2      184.63      218.22     32.23 o 
  -4   8   2       42.45       64.94     27.57 o 
  -3   8   2       12.25       35.00     22.17 o 
  -2   8   2      572.80      603.96     35.98 o 
  -1   8   2      591.20      581.53     33.58 o 
   0   8   2      371.60      375.47     37.66 o 
   1   8   2      167.17      215.08     30.19 o 
   2   8   2      177.03      189.64     29.38 o 
   3   8   2     1315.16     1203.18     48.36 o 
   4   8   2      285.47      306.35     29.60 o 
   5   8   2      259.47      224.96     36.21 o 
   6   8   2        3.66       53.52     42.17 o 
   7   8   2       36.32       92.44     45.64 o 
  -7   9   2       41.30       -6.85     47.38 o 
  -6   9   2       35.77      -17.94     27.32 o 
  -5   9   2       93.12       60.51     27.71 o 
  -4   9   2      207.12      172.15     32.26 o 
  -3   9   2      389.24      387.06     43.47 o 
  -2   9   2       17.62       13.45     23.51 o 
  -1   9   2      118.15       90.91     28.20 o 
   0   9   2       78.30       44.11     24.72 o 
   1   9   2      100.06       77.48     46.57 o 
   2   9   2      341.23      360.08     31.20 o 
   3   9   2       95.12      110.11     23.73 o 
   4   9   2        9.95       19.73     25.95 o 
   5   9   2       14.48       14.28     27.47 o 
  -4  10   2       48.16       65.66     32.71 o 
  -3  10   2      116.91       57.98     76.69 o 
  -2  10   2       70.50       64.97     31.97 o 
  -1  10   2      300.06      249.20     37.83 o 
   0  10   2      276.58      259.16     37.10 o 
   1  10   2       88.56      112.56     39.27 o 
   2  10   2      170.55      200.81     35.19 o 
   3  10   2      199.35       99.62     44.48 o 
  -4 -10   3       19.10      -29.19     44.48 o 
  -3 -10   3       94.59       28.03     44.72 o 
  -2 -10   3      118.93       98.00     51.90 o 
  -1 -10   3      153.63      177.24     53.52 o 
   0 -10   3      153.91      302.81     60.01 o 
  -7  -9   3       11.24      -25.19     25.19 o 
  -6  -9   3       36.78       30.57     29.42 o 
  -5  -9   3      165.88      138.36     31.17 o 
  -4  -9   3      225.59      215.31     33.44 o 
  -3  -9   3      101.46      106.81     27.54 o 
  -2  -9   3       11.93      -33.59     35.45 o 
  -1  -9   3      173.83      178.40     52.36 o 
   0  -9   3       96.26       48.65     40.31 o 
   1  -9   3      285.63      291.92     56.99 o 
   2  -9   3       53.81        8.11     37.30 o 
  -8  -8   3      170.88      160.55     65.34 o 
  -7  -8   3      350.89      370.37     40.67 o 
  -6  -8   3      421.48      386.01     40.02 o 
  -5  -8   3       43.04        2.55     22.51 o 
  -4  -8   3       32.26       23.42     21.94 o 
  -3  -8   3      324.84      338.29     35.95 o 
  -2  -8   3      105.68      103.16     54.33 o 
  -1  -8   3      241.08      229.70     29.84 o 
   0  -8   3      118.08      120.01     23.95 o 
   1  -8   3       43.17       43.58     25.01 o 
   2  -8   3      885.32      890.45     55.66 o 
   3  -8   3      633.52      688.57     67.65 o 
   6  -8   3        6.74       34.29     32.67 o 
   7  -8   3      211.92      186.74     47.50 o 
  -9  -7   3      127.18      176.27     57.92 o 
  -8  -7   3      102.90       91.86     28.27 o 
  -7  -7   3       24.75        2.75     23.15 o 
  -6  -7   3      103.97      101.41     26.19 o 
  -5  -7   3      149.32      156.71     27.57 o 
  -4  -7   3      611.38      595.76     42.81 o 
  -3  -7   3      175.76      194.15     27.33 o 
  -2  -7   3      200.77      152.26     25.33 o 
  -1  -7   3       71.43       61.16     20.02 o 
   0  -7   3      405.95      483.53     60.01 o 
   1  -7   3      489.83      497.38     51.32 o 
   2  -7   3       63.75       69.73     16.92 o 
   3  -7   3      183.98      188.40     25.43 o 
   4  -7   3       17.29       -8.11     25.02 o 
   5  -7   3      205.05      211.06     40.54 o 
   6  -7   3      281.71      286.36     47.96 o 
   7  -7   3      380.79      310.92     52.13 o 
   8  -7   3       42.44      110.75     41.93 o 
 -10  -6   3      127.32       81.98     28.11 o 
  -9  -6   3       77.71       74.79     28.24 o 
  -8  -6   3      328.45      355.67     46.80 o 
  -7  -6   3      407.20      429.93     38.65 o 
  -6  -6   3      906.83      992.29     49.97 o 
  -5  -6   3      123.77      118.88     24.81 o 
  -4  -6   3       41.30       24.45     18.65 o 
  -3  -6   3      280.69      270.12     45.87 o 
  -2  -6   3      515.32      483.26     34.81 o 
  -1  -6   3      458.61      508.29     35.11 o 
   0  -6   3      199.52      189.42     14.96 o 
   1  -6   3       43.96       46.91     13.90 o 
   2  -6   3      754.39      757.12     28.22 o 
   3  -6   3     1693.19     1682.72     52.30 o 
   4  -6   3      331.29      377.04     26.23 o 
   5  -6   3      217.92      232.60     30.47 o 
   6  -6   3       47.86       42.73     21.45 o 
   7  -6   3      264.06      284.23     35.96 o 
   8  -6   3      228.44      256.94     50.04 o 
   9  -6   3      173.53      119.55     45.41 o 
 -11  -5   3      147.95       92.21     40.31 o 
 -10  -5   3      607.96      593.84     48.41 o 
  -9  -5   3      360.43      344.00     37.12 o 
  -8  -5   3       91.39       85.25     25.23 o 
  -7  -5   3       99.17      102.88     24.24 o 
  -6  -5   3       58.43       73.72     21.52 o 
  -5  -5   3      532.83      517.38     36.93 o 
  -4  -5   3      662.92      641.04     36.42 o 
  -3  -5   3      389.98      451.06     31.99 o 
  -2  -5   3       46.60       52.93     16.53 o 
  -1  -5   3      431.71      462.94     21.40 o 
   0  -5   3      631.42      630.37     19.88 o 
   1  -5   3      706.96      672.47     23.65 o 
   2  -5   3       25.11       33.83     11.01 o 
   3  -5   3      431.42      491.04     26.18 o 
   4  -5   3      160.24      189.76     19.08 o 
   5  -5   3      314.00      305.39     30.90 o 
   6  -5   3      754.86      728.82     45.95 o 
   7  -5   3      298.05      310.36     43.90 o 
   8  -5   3      137.13      164.96     43.67 o 
   9  -5   3        7.95       17.56     25.38 o 
 -12  -4   3      125.57      140.63     46.80 o 
 -11  -4   3      232.76      209.61     50.97 o 
 -10  -4   3      404.78      396.61     45.99 o 
  -9  -4   3      194.13      213.26     31.29 o 
  -8  -4   3      319.54      323.06     33.48 o 
  -7  -4   3      941.39      988.66     48.08 o 
  -6  -4   3      817.43      886.26     80.39 o 
  -5  -4   3      568.59      600.34     37.76 o 
  -4  -4   3       68.46       71.64     17.92 o 
  -3  -4   3      315.69      374.92     27.19 o 
  -2  -4   3      563.91      521.42     52.13 o 
  -1  -4   3     1433.40     1363.58     33.08 o 
   0  -4   3      249.20      237.41     15.28 o 
   1  -4   3      352.23      418.22     18.32 o 
   2  -4   3      647.99      667.19     23.42 o 
   3  -4   3     1239.91     1241.28     38.73 o 
   4  -4   3     1798.66     1785.83     51.15 o 
   5  -4   3      139.07      129.90     22.52 o 
   6  -4   3       42.70       48.18     21.29 o 
   7  -4   3      115.88      117.72     25.53 o 
   8  -4   3      336.17      331.00     74.37 o 
   9  -4   3      361.05      426.61     44.23 o 
  10  -4   3       98.46      107.79     31.26 o 
 -12  -3   3       39.73       21.08     35.68 o 
 -11  -3   3      381.17      331.04     38.63 o 
 -10  -3   3      316.06      344.41     36.61 o 
  -9  -3   3      855.06      798.99     45.95 o 
  -8  -3   3      119.26      143.95     26.01 o 
  -7  -3   3       40.30       34.17     18.83 o 
  -6  -3   3      210.42      230.81     38.23 o 
  -5  -3   3      365.83      366.74     35.80 o 
  -4  -3   3      793.23      775.55     35.20 o 
  -3  -3   3      725.34      658.65     50.85 o 
  -2  -3   3      112.65      124.22     11.08 o 
  -1  -3   3      279.79      293.74     15.45 o 
   0  -3   3      666.14      649.56     19.68 o 
   1  -3   3       50.82       42.98      8.50 o 
   2  -3   3     2051.09     1995.17     43.14 o 
   3  -3   3      118.21      159.17     14.10 o 
   4  -3   3       72.73       69.48     12.23 o 
   5  -3   3      904.23      912.57     32.47 o 
   6  -3   3      664.48      732.26     42.18 o 
   7  -3   3      674.47      694.33     90.94 o 
   8  -3   3       15.69       39.89     22.67 o 
   9  -3   3       39.99       38.34     24.68 o 
  10  -3   3        7.93       -5.99     23.98 o 
 -12  -2   3      110.29       87.35     39.62 o 
 -11  -2   3      489.10      438.88     42.47 o 
 -10  -2   3       35.81       69.50     25.22 o 
  -9  -2   3      231.39      265.38     32.08 o 
  -8  -2   3      906.28      907.67     45.18 o 
  -7  -2   3     1114.23     1122.04     50.10 o 
  -6  -2   3     1662.05     1643.28     60.60 o 
  -5  -2   3      308.70      321.65     25.62 o 
  -4  -2   3      240.31      261.35     21.94 o 
  -3  -2   3      412.26      395.07     34.29 o 
  -2  -2   3     1353.90     1345.62     35.95 o 
  -1  -2   3      922.21      821.16     25.38 o 
   0  -2   3     1007.13      974.22     29.50 o 
   1  -2   3      442.36      426.08     18.90 o 
   2  -2   3      948.09      943.97     27.73 o 
   3  -2   3     1963.71     1888.26     59.92 o 
   4  -2   3     1793.14     1771.35     46.86 o 
   5  -2   3      216.66      232.02     16.39 o 
   6  -2   3       15.92        6.35     14.74 o 
   7  -2   3      224.88      193.03     22.62 o 
   8  -2   3      495.84      484.04     41.42 o 
   9  -2   3      458.03      532.92     89.43 o 
  10  -2   3      114.58      158.38     33.83 o 
  11  -2   3        6.44       32.71     29.52 o 
 -13  -1   3       77.40      123.49     44.48 o 
 -12  -1   3        1.73      -18.29     26.18 o 
 -11  -1   3      365.93      373.12     63.25 o 
 -10  -1   3      662.09      715.42     47.63 o 
  -9  -1   3      471.37      488.63     38.23 o 
  -8  -1   3      215.14      238.29     27.73 o 
  -7  -1   3      167.47      165.59     16.37 o 
  -6  -1   3      504.14      536.87     23.92 o 
  -5  -1   3      970.86      904.81     39.19 o 
  -4  -1   3      273.61      242.17     15.05 o 
  -3  -1   3     1177.01     1183.94     34.23 o 
  -2  -1   3      715.27      716.79     18.99 o 
  -1  -1   3       15.13        7.72      8.27 o 
   0  -1   3      330.46      346.64     24.44 o 
   1  -1   3      907.82      839.31     25.87 o 
   2  -1   3     1894.88     1964.04     63.84 o 
   3  -1   3      396.59      402.43     17.30 o 
   4  -1   3      100.43      108.58     11.99 o 
   5  -1   3     1113.87     1214.61     37.35 o 
   6  -1   3     1054.09     1054.92     39.49 o 
   7  -1   3      302.42      286.21     30.92 o 
   8  -1   3      227.31      203.77     23.49 o 
   9  -1   3        8.39       63.31     33.59 o 
  10  -1   3       55.24       38.83     26.13 o 
  11  -1   3       20.65       51.43     40.31 o 
 -13   0   3       11.98       28.96     36.37 o 
 -12   0   3      424.83      501.27     48.07 o 
 -11   0   3      295.28      361.02     38.00 o 
 -10   0   3       67.66       53.12     24.47 o 
  -9   0   3        0.29       -1.01     14.60 o 
  -8   0   3        3.08       -2.71     13.13 o 
  -7   0   3     3014.91     2909.03    123.95 o 
  -6   0   3      910.35      933.60     38.41 o 
  -5   0   3      455.14      432.59     23.75 o 
  -4   0   3       35.58       52.19     11.93 o 
  -3   0   3      502.51      621.61     35.91 o 
  -1   0   3     1613.70     1684.90     39.97 o 
   0   0   3      107.89      105.31      9.10 o 
   1   0   3       29.29       38.18      5.22 o 
   2   0   3      887.66      824.98     35.58 o 
   3   0   3     2942.69     2895.90     90.02 o 
   4   0   3     1366.25     1297.66     50.71 o 
   5   0   3      136.15      152.28     21.64 o 
   6   0   3      128.78      117.78     17.21 o 
   7   0   3      117.78      195.34     32.94 o 
   8   0   3      603.38      630.70     36.59 o 
   9   0   3      695.90      682.32     40.95 o 
  10   0   3       35.19       54.91     38.23 o 
  11   0   3        0.10       -7.88     39.39 o 
 -12   1   3        1.71       16.72     26.21 o 
 -11   1   3      373.85      422.08    108.31 o 
 -10   1   3      726.26      679.73     48.07 o 
  -9   1   3      418.20      493.81     35.12 o 
  -8   1   3      212.20      291.92     36.37 o 
  -7   1   3      167.96      181.35     21.27 o 
  -6   1   3      508.38      550.86     29.19 o 
  -5   1   3     1017.23      994.88     36.51 o 
  -4   1   3      242.20      206.16     16.42 o 
  -3   1   3     1101.98     1066.53     30.72 o 
  -2   1   3      740.71      734.85     31.77 o 
  -1   1   3        3.65       -9.54      9.98 o 
   0   1   3      450.66      412.41     17.86 o 
   1   1   3      763.37      746.24     27.09 o 
   2   1   3     1859.36     1934.66     64.87 o 
   3   1   3      400.07      401.92     26.79 o 
   4   1   3       80.60       73.81     17.40 o 
   5   1   3     1106.36     1090.40     48.94 o 
   6   1   3     1021.54      982.22     47.47 o 
   7   1   3      287.44      310.05     31.16 o 
   8   1   3      247.72      214.80     24.11 o 
   9   1   3        8.71       21.28     26.88 o 
  10   1   3       51.81       61.34     28.93 o 
  11   1   3       20.85       79.00     43.56 o 
 -10   2   3       28.58       47.72     19.49 o 
  -9   2   3      208.88      233.15     26.79 o 
  -8   2   3      781.58      771.82     41.66 o 
  -7   2   3     1201.35     1249.79     47.37 o 
  -6   2   3     1793.53     1763.43    100.67 o 
  -5   2   3      276.22      313.29     18.74 o 
  -4   2   3      226.93      260.25     14.68 o 
  -3   2   3      351.36      375.42     15.14 o 
  -2   2   3     1518.48     1443.62     37.11 o 
  -1   2   3      876.10      795.02     31.81 o 
   0   2   3     1052.95     1007.63     36.72 o 
   1   2   3      434.63      422.03     18.59 o 
   2   2   3      971.65      976.01     28.75 o 
   3   2   3     2082.43     2017.47     50.27 o 
   4   2   3     1748.82     1719.73     62.82 o 
   5   2   3      224.31      219.87     24.54 o 
   6   2   3       15.85      -25.83     25.83 o 
   7   2   3      193.16      216.36     27.55 o 
   8   2   3      525.04      650.57     68.58 o 
   9   2   3      494.43      506.11     44.66 o 
  10   2   3      111.43      136.10     32.88 o 
  11   2   3        4.49       35.95     29.86 o 
 -11   3   3      427.77      475.88     61.16 o 
 -10   3   3      365.13      392.94     54.45 o 
  -8   3   3      130.92      200.41     40.31 o 
  -7   3   3       36.01       15.07     14.35 o 
  -6   3   3      233.64      232.78     17.79 o 
  -5   3   3      340.42      300.94     22.33 o 
  -4   3   3      779.44      732.76     23.71 o 
  -3   3   3      770.31      711.49     31.94 o 
  -2   3   3      116.13      121.10     14.84 o 
  -1   3   3      305.01      306.71     17.18 o 
   0   3   3      590.20      584.14     40.66 o 
   1   3   3       73.39       65.27     22.81 o 
   2   3   3     1952.19     1881.60     50.83 o 
   3   3   3      140.04      143.86     14.14 o 
   4   3   3       72.96      102.55     20.90 o 
   5   3   3      799.99      812.01     42.66 o 
   6   3   3      625.78      630.76     49.00 o 
   7   3   3      707.66      697.60     70.43 o 
   8   3   3       23.53       26.64     36.14 o 
   9   3   3       30.75        6.95     37.07 o 
  10   3   3       11.43       13.20     27.11 o 
 -12   4   3      110.19      122.33     46.34 o 
 -11   4   3      187.27       75.07     43.56 o 
 -10   4   3      428.26      407.76     58.38 o 
  -9   4   3      170.80      123.49     44.48 o 
  -8   4   3      262.80      235.62     45.87 o 
  -7   4   3      929.33      958.47     50.62 o 
  -6   4   3      928.59      929.93     47.00 o 
  -5   4   3      581.26      587.87     37.01 o 
  -4   4   3       58.81       94.55     19.58 o 
  -3   4   3      324.24      315.33     22.33 o 
  -2   4   3      553.00      467.89     22.45 o 
  -1   4   3     1563.64     1556.22     42.14 o 
   0   4   3      203.33      178.84     19.89 o 
   1   4   3      342.23      379.51     21.79 o 
   2   4   3      690.13      679.62     27.17 o 
   3   4   3     1276.34     1291.92     39.66 o 
   4   4   3     1807.45     1804.74     51.72 o 
   5   4   3      144.30      147.16     39.15 o 
   6   4   3       42.39       50.74     33.36 o 
   7   4   3      103.41       61.40     36.37 o 
   8   4   3      323.79      316.94     57.69 o 
   9   4   3      390.10      495.11     70.66 o 
  10   4   3      119.38      167.28     52.82 o 
 -11   5   3      173.81      205.04     52.59 o 
  -9   5   3      337.71      334.55     56.99 o 
  -8   5   3      102.84      115.52     39.04 o 
  -7   5   3       93.99       99.98     26.01 o 
  -6   5   3       80.90       56.87     23.22 o 
  -5   5   3      483.19      508.14     38.25 o 
  -4   5   3      650.41      645.90     39.35 o 
  -3   5   3      469.15      453.50     29.63 o 
  -2   5   3       48.69       56.83     12.50 o 
  -1   5   3      449.04      451.87     23.88 o 
   0   5   3      667.40      625.43     28.05 o 
   1   5   3      589.47      548.68     28.14 o 
   2   5   3        3.55       -5.65     12.17 o 
   3   5   3      453.26      465.69     26.66 o 
   4   5   3      146.86      164.20     20.19 o 
   5   5   3      302.97      394.33     52.82 o 
   6   5   3      665.05      837.54     79.70 o 
   7   5   3      340.07      355.40     58.15 o 
   8   5   3      151.19      126.50     45.41 o 
   9   5   3        8.53       28.50     41.47 o 
  -9   6   3       62.60       89.66     48.42 o 
  -8   6   3      314.28      311.42     65.80 o 
  -7   6   3      381.13      366.02     39.78 o 
  -6   6   3      976.31     1001.58     53.90 o 
  -5   6   3      142.08      138.16     26.96 o 
  -4   6   3       44.71       32.07     21.60 o 
  -3   6   3      230.89      253.34     29.54 o 
  -2   6   3      569.55      540.17     27.20 o 
  -1   6   3      523.73      560.60     27.33 o 
   0   6   3      182.23      185.25     16.33 o 
   1   6   3       47.45       47.64     12.11 o 
   2   6   3      684.19      689.74     32.40 o 
   3   6   3     1762.04     1809.88     47.37 o 
   4   6   3      357.19      399.88     47.96 o 
   5   6   3      212.71      239.56     47.50 o 
   6   6   3       46.34       47.73     37.53 o 
   7   6   3      235.03      339.65     57.46 o 
   8   6   3      218.08      214.08     53.52 o 
  -9   7   3      132.24       79.22     35.88 o 
  -8   7   3       91.10       36.11     28.86 o 
  -7   7   3       22.89       39.39     26.68 o 
  -6   7   3       92.96       72.35     29.08 o 
  -5   7   3      164.15      208.73     31.70 o 
  -4   7   3      623.44      665.11     46.15 o 
  -3   7   3      202.29      190.26     27.83 o 
  -2   7   3      213.78      250.90     33.13 o 
  -1   7   3       90.42       89.53     14.86 o 
   0   7   3      430.10      472.39     25.23 o 
   1   7   3      476.12      491.34     34.61 o 
   2   7   3       25.75       32.11     13.02 o 
   3   7   3      211.07      211.80     23.74 o 
   4   7   3       20.03       28.54     23.84 o 
   5   7   3      189.39      223.58     49.12 o 
   6   7   3      285.23      205.74     50.51 o 
   7   7   3      374.46      490.48     69.97 o 
   8   7   3       53.05       54.45     44.02 o 
  -8   8   3      153.56      130.64     55.49 o 
  -7   8   3      402.61      464.17     84.10 o 
  -6   8   3      411.09      371.92     41.98 o 
  -5   8   3       44.04       58.66     54.21 o 
  -4   8   3       27.39        7.78     23.32 o 
  -3   8   3      347.02      387.05     38.10 o 
  -2   8   3       94.56       97.38     20.47 o 
  -1   8   3      236.17      266.06     24.98 o 
   0   8   3      115.80      120.21     16.75 o 
   1   8   3       42.68        6.21     16.70 o 
   2   8   3      905.73      806.38     41.92 o 
   3   8   3      615.76      657.13     40.14 o 
   4   8   3      139.38      133.35     31.70 o 
   5   8   3      168.27      122.65     31.40 o 
   6   8   3        7.14        6.66     26.21 o 
   7   8   3      199.11      159.17     50.28 o 
  -7   9   3       13.09       40.84     58.38 o 
  -6   9   3       29.66       56.98     30.42 o 
  -5   9   3      183.82      204.67     35.29 o 
  -4   9   3      261.62      255.87     36.56 o 
  -3   9   3      124.57      148.06     25.99 o 
  -2   9   3       14.75        5.64     26.18 o 
  -1   9   3      173.17      169.93     31.04 o 
   0   9   3      111.58       84.61     25.27 o 
   1   9   3      305.20      300.90     38.90 o 
   2   9   3       96.75       69.77     20.89 o 
   3   9   3       43.87       44.47     26.26 o 
   4   9   3       64.76      118.01     32.12 o 
   5   9   3        5.72       30.44     29.35 o 
  -4  10   3       19.27       37.31     35.33 o 
  -3  10   3      100.72       85.84     44.14 o 
  -2  10   3      107.11       78.89     31.21 o 
  -1  10   3      127.33       98.05     34.52 o 
   0  10   3      173.96      208.17     39.15 o 
   1  10   3       51.38       70.53     27.51 o 
   2  10   3      152.05      107.73     43.09 o 
   3  10   3      252.36      272.69     56.07 o 
  -4 -10   4       22.87       -0.70     45.64 o 
  -3 -10   4      188.24      149.20     55.60 o 
  -2 -10   4      224.10      310.92     63.02 o 
  -1 -10   4      114.87       30.35     42.40 o 
   0 -10   4       66.71       90.13     49.12 o 
   1 -10   4       34.98       29.42     46.11 o 
  -7  -9   4       54.70       54.83     29.72 o 
  -6  -9   4      176.32      199.97     42.40 o 
  -5  -9   4      216.52      193.94     34.12 o 
  -4  -9   4      285.46      312.14     38.00 o 
  -3  -9   4       35.18       -2.57     22.98 o 
  -2  -9   4       69.39       65.52     29.77 o 
  -1  -9   4       54.39       46.34     43.33 o 
   0  -9   4      253.43      306.98     58.62 o 
   1  -9   4       54.10       60.93     43.79 o 
  -8  -8   4       90.43      153.52     33.11 o 
  -7  -8   4       73.30       59.51     27.90 o 
  -6  -8   4      275.63      266.29     43.33 o 
  -5  -8   4      104.44      157.49     30.01 o 
  -4  -8   4       81.38       80.05     25.61 o 
  -3  -8   4      193.16      126.16     27.86 o 
  -2  -8   4      216.00      319.23     34.26 o 
  -1  -8   4      453.10      471.26     52.48 o 
   0  -8   4      117.67      141.33     44.48 o 
   1  -8   4      174.80      121.87     43.33 o 
   2  -8   4      225.37      323.66     57.23 o 
 -10  -7   4      325.69      329.72     58.04 o 
  -9  -7   4      146.70      137.58     32.92 o 
  -8  -7   4       51.64       74.17     28.13 o 
  -7  -7   4       81.04       76.43     26.08 o 
  -6  -7   4      449.98      501.66     41.92 o 
  -5  -7   4      594.58      623.19    121.98 o 
  -4  -7   4      375.15      416.70     36.83 o 
  -3  -7   4       67.28       96.50     34.29 o 
  -2  -7   4       11.49      -17.86     17.86 o 
  -1  -7   4      432.60      426.41     35.22 o 
   0  -7   4      467.62      596.54     41.16 o 
   1  -7   4      343.71      341.97     52.59 o 
   2  -7   4      459.77      496.35     47.96 o 
   3  -7   4       42.15       59.77     26.18 o 
   4  -7   4      118.49      131.57     25.32 o 
   5  -7   4      173.70      202.44     31.74 o 
   6  -7   4      152.76      121.87     38.46 o 
   7  -7   4       34.12       42.63     36.37 o 
 -10  -6   4       17.18        5.36     45.29 o 
  -9  -6   4      150.18      187.05     32.55 o 
  -8  -6   4      270.16      259.54     37.30 o 
  -7  -6   4      302.89      317.21     36.15 o 
  -6  -6   4      593.58      645.19     44.87 o 
  -5  -6   4      296.14      308.95     32.85 o 
  -4  -6   4      143.39      140.20     24.57 o 
  -3  -6   4      529.34      574.17     40.05 o 
  -2  -6   4      473.86      566.25     38.29 o 
  -1  -6   4      482.95      517.30     36.38 o 
   0  -6   4       70.15       87.67     42.17 o 
   1  -6   4      243.62      257.24     27.45 o 
   2  -6   4      659.77      649.39     26.92 o 
   3  -6   4      758.32      758.20     33.29 o 
   4  -6   4      301.98      306.94     30.57 o 
   5  -6   4       83.54      107.14     53.75 o 
   6  -6   4      160.67      129.74     26.99 o 
   7  -6   4      370.75      428.92     43.28 o 
   8  -6   4      225.08      185.72     34.94 o 
 -11  -5   4      155.02      177.83     34.57 o 
 -10  -5   4      382.80      454.95     43.58 o 
  -9  -5   4      187.18      138.27     30.93 o 
  -8  -5   4       12.15       27.31     22.14 o 
  -7  -5   4      235.96      222.51     31.16 o 
  -6  -5   4      518.22      468.75     50.28 o 
  -5  -5   4      913.34      881.42     44.38 o 
  -4  -5   4      710.85      754.29     40.31 o 
  -3  -5   4      351.69      384.82     30.97 o 
  -2  -5   4      333.04      375.93     41.59 o 
  -1  -5   4      578.73      601.48     27.96 o 
   0  -5   4      964.52      929.85     27.80 o 
   1  -5   4      473.69      504.12     22.42 o 
   2  -5   4      140.01      152.64     14.70 o 
   3  -5   4      202.43      213.17     19.14 o 
   4  -5   4      332.78      365.95     55.72 o 
   5  -5   4      565.70      566.05     40.87 o 
   6  -5   4      257.96      232.71     31.82 o 
   7  -5   4      407.11      339.51     38.71 o 
   8  -5   4       11.38        5.84     24.68 o 
   9  -5   4       39.94       79.13     29.04 o 
 -12  -4   4       88.31      102.40     42.63 o 
 -11  -4   4      170.47      114.69     50.51 o 
 -10  -4   4       51.36       35.93     24.16 o 
  -9  -4   4      311.69      306.09     34.67 o 
  -8  -4   4      662.00      725.76     47.08 o 
  -7  -4   4      834.20      824.66     44.55 o 
  -6  -4   4     2151.97     2269.74     89.43 o 
  -5  -4   4       94.84       82.10     19.98 o 
  -4  -4   4      399.27      436.82     34.06 o 
  -3  -4   4      754.17      724.34     36.69 o 
  -2  -4   4     1529.22     1530.69     43.11 o 
  -1  -4   4      518.35      517.91     18.54 o 
   0  -4   4      156.63      176.05     12.93 o 
   1  -4   4       42.53       41.44     11.30 o 
   2  -4   4     1251.24     1223.33     32.50 o 
   3  -4   4     1665.73     1588.80     45.57 o 
   4  -4   4      313.58      341.57     30.45 o 
   5  -4   4       13.57        8.66     18.30 o 
   6  -4   4      146.15      156.64     26.54 o 
   7  -4   4      385.54      467.31     41.34 o 
   8  -4   4      512.08      520.33     46.12 o 
   9  -4   4      349.11      266.08     47.61 o 
  10  -4   4       64.78       31.51     41.01 o 
 -12  -3   4       62.36      126.26     33.94 o 
 -11  -3   4      421.06      421.71     43.44 o 
 -10  -3   4      343.87      318.22     36.37 o 
  -9  -3   4      164.38      245.86     48.19 o 
  -8  -3   4      145.53      131.27     47.26 o 
  -7  -3   4      375.67      358.40     34.06 o 
  -6  -3   4      699.78      689.36     50.16 o 
  -5  -3   4     1321.22     1298.60     49.72 o 
  -4  -3   4      931.91      922.16     44.14 o 
  -3  -3   4      145.88      136.74     11.22 o 
  -2  -3   4      312.99      352.62     18.31 o 
  -1  -3   4     1613.76     1625.43     36.73 o 
   0  -3   4     1208.18     1248.60     31.48 o 
   1  -3   4      770.56      703.68     26.86 o 
   2  -3   4      361.38      388.93     20.90 o 
   3  -3   4       18.27       12.34      9.66 o 
   4  -3   4      900.86      929.24     43.39 o 
   5  -3   4      702.14      736.53     41.55 o 
   6  -3   4     1536.53     1452.89     90.13 o 
   7  -3   4      482.59      434.75     39.54 o 
   8  -3   4       16.62       11.92     22.78 o 
   9  -3   4      101.39      164.05     32.76 o 
  10  -3   4      189.61      215.75     38.33 o 
 -13  -2   4      131.74      186.51     48.89 o 
 -12  -2   4      344.74      416.77     44.08 o 
 -11  -2   4      230.24      289.10     36.24 o 
 -10  -2   4       93.02      117.40     26.55 o 
  -9  -2   4      625.50      648.27     44.56 o 
  -8  -2   4      976.98      917.12     47.22 o 
  -7  -2   4     4783.40     4552.35    137.74 o 
  -6  -2   4      811.34      791.22     40.49 o 
  -5  -2   4       58.67       44.57     16.20 o 
  -4  -2   4     1923.16     1953.18     48.19 o 
  -3  -2   4     1235.29     1223.67     28.23 o 
  -2  -2   4     2550.23     2620.43     63.19 o 
  -1  -2   4     1128.71     1115.84     40.04 o 
   0  -2   4       24.91       27.24     12.09 o 
   1  -2   4      373.51      352.85     22.43 o 
   2  -2   4     1558.37     1515.38     52.70 o 
   3  -2   4     1640.46     1657.54     57.32 o 
   4  -2   4     1252.97     1237.16     32.24 o 
   5  -2   4      157.12      151.87     19.41 o 
   6  -2   4      154.65      146.21     24.90 o 
   7  -2   4      514.91      520.95     33.31 o 
   8  -2   4      692.47      709.27     81.51 o 
   9  -2   4      603.14      595.37     76.22 o 
  10  -2   4        5.22       -3.83     26.87 o 
 -13  -1   4        6.79       25.00     28.09 o 
 -12  -1   4      208.39      199.00     35.26 o 
 -11  -1   4      547.90      510.69     45.14 o 
 -10  -1   4      273.49      285.58     34.23 o 
  -9  -1   4      109.69       91.49     40.89 o 
  -8  -1   4      228.37      235.82     61.16 o 
  -7  -1   4      716.90      759.40     29.80 o 
  -6  -1   4     1412.73     1410.23     41.98 o 
  -5  -1   4      635.13      567.88     23.03 o 
  -4  -1   4      189.67      178.73     13.43 o 
  -3  -1   4     1343.94     1362.33     32.98 o 
  -2  -1   4      247.68      296.64     15.86 o 
  -1  -1   4     1709.75     1669.11     41.85 o 
   0  -1   4     2015.66     2055.38     61.50 o 
   1  -1   4      638.15      598.85     22.99 o 
   2  -1   4     1759.92     1787.41     61.67 o 
   3  -1   4       59.54       47.69     17.21 o 
   4  -1   4      327.58      362.68     23.39 o 
   5  -1   4     2433.99     2397.30     82.57 o 
   6  -1   4     2244.98     2316.25     67.86 o 
   7  -1   4      650.73      681.37     37.52 o 
   8  -1   4       25.26        9.93     18.16 o 
   9  -1   4      301.56      283.45     36.19 o 
  10  -1   4      234.30      239.03     56.42 o 
 -13   0   4      322.25      329.20     63.94 o 
 -12   0   4      376.31      409.83     42.25 o 
 -11   0   4      279.53      275.11     36.14 o 
 -10   0   4        6.49      -25.60     25.60 o 
  -9   0   4       29.55       61.47     22.99 o 
  -8   0   4     4537.93     4505.34    184.19 o 
  -7   0   4     5012.66     5265.25    121.98 o 
  -6   0   4      557.36      553.79     29.24 o 
  -5   0   4        4.82       28.61     10.85 o 
  -3   0   4     4515.77     4420.69    119.12 o 
  -2   0   4     1556.56     1463.40     46.11 o 
  -1   0   4      172.28      164.55     17.61 o 
   0   0   4      765.52      771.80     24.91 o 
   1   0   4      902.23      919.70     21.64 o 
   2   0   4     1475.29     1345.57     50.78 o 
   3   0   4     2581.21     2486.56     81.92 o 
   4   0   4      572.45      567.55     34.54 o 
   5   0   4       13.79       -5.84     17.14 o 
   6   0   4       49.40       47.06     31.51 o 
   7   0   4      850.29      876.63     49.97 o 
   8   0   4     1151.14     1103.47     46.92 o 
   9   0   4      164.61      182.89     29.79 o 
  10   0   4       96.89      130.21     44.72 o 
 -13   1   4       10.42       -3.71     49.81 o 
 -12   1   4      211.37      183.03     57.23 o 
 -11   1   4      563.55      632.12     88.62 o 
 -10   1   4      237.94      272.23     40.54 o 
  -9   1   4      100.99       87.81     28.50 o 
  -8   1   4      263.88      270.20     46.57 o 
  -7   1   4      748.74      820.11     37.31 o 
  -6   1   4     1383.65     1423.24     49.60 o 
  -5   1   4      599.75      552.31     30.12 o 
  -4   1   4      168.50      132.69     14.13 o 
  -3   1   4     1391.68     1458.97     37.16 o 
  -2   1   4      245.80      272.51     14.40 o 
  -1   1   4     1722.91     1639.63     78.54 o 
   0   1   4     2168.87     2093.38     51.87 o 
   1   1   4      663.40      594.38     22.54 o 
   2   1   4     1714.75     1768.24     47.11 o 
   3   1   4       56.09       28.29     16.43 o 
   4   1   4      381.49      372.06     29.91 o 
   5   1   4     2398.97     2218.47     81.11 o 
   6   1   4     2220.24     2273.34     83.77 o 
   7   1   4      667.83      635.50     44.02 o 
   8   1   4       24.99       38.82     24.04 o 
   9   1   4      296.95      339.76     76.92 o 
  10   1   4      223.56      247.84     69.27 o 
 -13   2   4      164.53       78.54     58.62 o 
 -10   2   4       93.20       27.34     18.77 o 
  -9   2   4      575.70      585.98     38.07 o 
  -8   2   4      993.66      975.92     43.81 o 
  -7   2   4     4870.08     4872.24    134.53 o 
  -6   2   4      855.40      923.66     36.79 o 
  -5   2   4       64.26       68.02     11.39 o 
  -4   2   4     1811.41     1844.51     47.76 o 
  -3   2   4     1344.52     1311.64     33.46 o 
  -2   2   4     2768.57     2738.97     64.83 o 
  -1   2   4     1065.57     1037.30     38.89 o 
   0   2   4       20.57       18.99     10.95 o 
   1   2   4      321.12      312.06     14.16 o 
   2   2   4     1606.58     1625.51     36.32 o 
   3   2   4     1589.61     1529.53     59.79 o 
   4   2   4     1197.26     1147.21     51.28 o 
   5   2   4      185.22      183.70     25.05 o 
   6   2   4      163.24      131.35     40.31 o 
   7   2   4      502.64      441.55     38.29 o 
   8   2   4      690.28      681.65     46.30 o 
   9   2   4      596.58      607.80     50.93 o 
  10   2   4        6.66       42.90     30.93 o 
 -11   3   4      434.38      539.36     62.79 o 
  -9   3   4      145.10       89.89     37.76 o 
  -8   3   4      169.87      195.31     40.31 o 
  -7   3   4      385.36      346.60     44.48 o 
  -6   3   4      725.78      724.67     27.93 o 
  -5   3   4     1181.25     1189.97     50.52 o 
  -4   3   4      995.33      953.83     41.55 o 
  -3   3   4      189.27      187.50     13.32 o 
  -2   3   4      293.62      329.90     19.71 o 
  -1   3   4     1674.72     1747.14     61.74 o 
   0   3   4     1420.33     1405.41     47.77 o 
   1   3   4      825.35      807.53     24.00 o 
   2   3   4      346.32      406.78     20.23 o 
   3   3   4       19.28       23.25     10.48 o 
   4   3   4      918.76      833.36    102.06 o 
   5   3   4      730.56      718.61     42.52 o 
   6   3   4     1453.54     1513.69     63.97 o 
   7   3   4      504.97      576.18     41.80 o 
   8   3   4       17.91       23.17     37.07 o 
   9   3   4       94.30      135.54     48.42 o 
  10   3   4      165.68      193.39     52.01 o 
 -12   4   4      124.18      151.99     51.20 o 
 -11   4   4      168.78      166.81     46.34 o 
 -10   4   4       51.37       -4.87     38.69 o 
  -9   4   4      282.90      243.73     49.35 o 
  -8   4   4      640.41      680.46     67.65 o 
  -7   4   4      884.66      856.41     48.32 o 
  -6   4   4     2277.42     2378.05     83.22 o 
  -5   4   4      103.57      123.24     23.27 o 
  -4   4   4      363.48      358.12     49.12 o 
  -3   4   4      760.30      735.93     41.58 o 
  -2   4   4     1633.55     1567.59     44.10 o 
  -1   4   4      578.25      576.42     25.16 o 
   0   4   4      139.91      175.70     54.79 o 
   1   4   4       27.03       23.09     11.51 o 
   2   4   4     1145.89     1169.21     33.61 o 
   3   4   4     1671.33     1617.38     47.25 o 
   4   4   4      302.92      337.98     39.15 o 
   5   4   4        6.51        9.91     18.67 o 
   6   4   4      141.68      103.33     39.85 o 
   7   4   4      349.45      335.02     56.76 o 
   8   4   4      495.83      447.61     67.88 o 
   9   4   4      370.69      513.64     70.90 o 
  10   4   4       62.66      137.39     54.21 o 
 -11   5   4      149.30      211.53     50.28 o 
 -10   5   4      394.30      458.04     67.88 o 
  -9   5   4      145.16      114.92     44.25 o 
  -8   5   4       21.49        7.75     25.73 o 
  -7   5   4      236.55      219.83     32.12 o 
  -6   5   4      495.71      536.64     40.67 o 
  -5   5   4      861.96      888.20     65.91 o 
  -4   5   4      727.01      705.32     40.25 o 
  -3   5   4      412.33      371.59     25.67 o 
  -2   5   4      329.41      368.48     25.47 o 
  -1   5   4      655.05      646.87     28.43 o 
   0   5   4      945.02      875.17     34.48 o 
   1   5   4      617.05      610.99     28.28 o 
   2   5   4      139.51      158.93     15.66 o 
   3   5   4      202.68      215.76     17.75 o 
   4   5   4      391.45      374.65     33.34 o 
   5   5   4      495.10      596.59     65.80 o 
   6   5   4      239.21      267.83     50.51 o 
   7   5   4      419.21      445.30     63.48 o 
   8   5   4       12.50       11.12     39.85 o 
   9   5   4       26.60       34.98     45.64 o 
 -10   6   4       17.22       16.22     45.41 o 
  -9   6   4      129.44      179.56     50.74 o 
  -8   6   4      254.16      222.85     36.45 o 
  -7   6   4      353.41      325.68     37.67 o 
  -6   6   4      673.57      593.38     46.68 o 
  -5   6   4      305.54      305.96     34.58 o 
  -4   6   4      113.87       83.84     23.74 o 
  -3   6   4      540.75      620.93     41.73 o 
  -2   6   4      507.75      507.88     28.19 o 
  -1   6   4      492.58      504.58     28.00 o 
   0   6   4       65.95       97.94     17.34 o 
   1   6   4      198.65      200.21     17.48 o 
   2   6   4      615.79      648.98     32.02 o 
   3   6   4      805.05      781.60     37.62 o 
   4   6   4      233.88      237.65     32.33 o 
   5   6   4       75.00       41.47     34.75 o 
   6   6   4      148.60      169.59     47.03 o 
   7   6   4      336.59      483.29     68.81 o 
   8   6   4      231.33      240.95     56.30 o 
  -9   7   4      124.95      155.52     38.65 o 
  -8   7   4       44.10       19.71     28.76 o 
  -7   7   4       76.27       79.32     29.87 o 
  -6   7   4      414.88      437.63     42.88 o 
  -5   7   4      576.02      626.98     47.60 o 
  -4   7   4      370.85      386.67     37.83 o 
  -3   7   4       93.91      142.00     27.02 o 
  -2   7   4        9.53       14.61     19.11 o 
  -1   7   4      447.36      456.60     28.87 o 
   0   7   4      499.44      525.46     27.00 o 
   1   7   4      335.21      355.55     22.95 o 
   2   7   4      498.28      515.17     27.81 o 
   3   7   4       44.77       28.27     23.37 o 
   4   7   4      120.56      145.85     30.88 o 
   5   7   4      162.79      145.25     31.53 o 
   6   7   4      127.22      206.11     36.70 o 
   7   7   4       55.56       26.93     28.91 o 
  -8   8   4      100.42      149.25     36.15 o 
  -7   8   4      101.96      104.94     31.84 o 
  -6   8   4      311.43      357.19     74.60 o 
  -5   8   4      108.61       82.25     28.00 o 
  -4   8   4       56.05       75.31     26.66 o 
  -3   8   4      177.78      207.36     31.80 o 
  -2   8   4      208.04      219.21     39.50 o 
  -1   8   4      444.83      435.69     31.13 o 
   0   8   4      129.67      158.96     25.31 o 
   1   8   4      163.32      168.97     22.86 o 
   2   8   4      208.25      216.65     25.22 o 
   3   8   4      197.68      200.82     34.81 o 
   4   8   4      209.38      217.28     36.27 o 
   5   8   4       54.93       70.12     37.88 o 
   6   8   4      148.98      191.52     38.43 o 
  -7   9   4       52.21      102.65     33.34 o 
  -6   9   4      151.96      102.12     64.76 o 
  -5   9   4      193.64      218.99     37.03 o 
  -4   9   4      279.18      293.15     54.10 o 
  -3   9   4       28.85       36.64     25.35 o 
  -2   9   4       62.21       46.15     21.06 o 
  -1   9   4       62.35       85.00     26.98 o 
   0   9   4      266.20      331.42     37.72 o 
   1   9   4       42.13       52.87     38.81 o 
   2   9   4       40.93       -3.47     28.84 o 
   3   9   4      126.63      178.93     34.67 o 
   4   9   4        1.21      -25.10     25.10 o 
  -4  10   4       11.44       49.20     76.46 o 
  -3  10   4      151.87      145.32     36.32 o 
  -2  10   4      188.58      216.76     38.19 o 
  -1  10   4      128.35      125.54     31.50 o 
   0  10   4       75.28       58.50     27.36 o 
   1  10   4       33.03       70.66     42.17 o 
  -3 -10   5      102.00       66.49     49.35 o 
  -2 -10   5      167.62      142.02     54.45 o 
  -1 -10   5      193.13      154.77     55.84 o 
   0 -10   5        5.65      -38.69     38.69 o 
  -7  -9   5      137.31      110.30     64.87 o 
  -6  -9   5      127.97      118.81     31.61 o 
  -5  -9   5      350.35      265.21     38.12 o 
  -4  -9   5      211.09      233.41     35.68 o 
  -3  -9   5        3.41       44.95     43.21 o 
  -2  -9   5        1.60       -6.27     21.62 o 
  -1  -9   5       80.82       94.99     46.57 o 
   0  -9   5      203.04      213.15     52.82 o 
   1  -9   5      335.22      277.56     60.24 o 
  -8  -8   5       83.77       98.05     34.52 o 
  -7  -8   5       33.11       37.76     26.91 o 
  -6  -8   5      116.48       95.94     28.73 o 
  -5  -8   5       51.58       53.87     25.93 o 
  -4  -8   5       68.71      115.77     27.59 o 
  -3  -8   5      297.34      331.58     37.12 o 
  -2  -8   5      611.88      595.66     45.26 o 
  -1  -8   5      330.13      342.47     79.58 o 
   0  -8   5       14.26       -4.40     35.22 o 
   1  -8   5      215.14      151.29     47.03 o 
   2  -8   5      176.39      190.68     52.82 o 
 -10  -7   5      233.16      242.39     38.60 o 
  -9  -7   5       76.04       61.22     28.79 o 
  -8  -7   5        3.14       57.49     44.83 o 
  -7  -7   5      148.36      166.19     30.54 o 
  -6  -7   5      344.50      336.14     39.39 o 
  -5  -7   5      480.37      462.03     40.64 o 
  -4  -7   5      290.88      291.27     33.96 o 
  -3  -7   5       32.23       16.31     21.03 o 
  -2  -7   5       11.96       21.26     20.19 o 
  -1  -7   5      237.25      247.06     30.36 o 
   0  -7   5      342.38      322.50     51.67 o 
   1  -7   5       82.77      121.45     25.02 o 
   2  -7   5      311.91      270.72     41.36 o 
   3  -7   5      142.98      120.24     36.84 o 
   4  -7   5      242.10      242.34     45.41 o 
   5  -7   5      327.11      311.50     60.01 o 
   6  -7   5       28.82       48.64     25.34 o 
   7  -7   5       86.92      110.90     29.99 o 
 -11  -6   5       53.71       93.14     50.74 o 
 -10  -6   5      183.69      203.16     36.26 o 
  -9  -6   5      172.87      190.27     33.37 o 
  -8  -6   5      321.85      444.71     41.86 o 
  -7  -6   5      163.98      184.20     29.97 o 
  -6  -6   5      483.06      511.89     41.59 o 
  -5  -6   5      199.11      230.66     30.27 o 
  -4  -6   5      294.01      339.69     32.93 o 
  -3  -6   5      889.89      884.03     48.42 o 
  -2  -6   5      903.70      887.99     46.16 o 
  -1  -6   5      881.74      917.28     36.58 o 
   0  -6   5       49.01       51.36     19.00 o 
   1  -6   5      296.38      364.04     32.64 o 
   2  -6   5      640.26      696.32     34.05 o 
   3  -6   5      326.13      338.89     30.80 o 
   4  -6   5      133.65      124.77     35.68 o 
   5  -6   5        1.22        9.78     19.30 o 
   6  -6   5      205.08      201.03     32.09 o 
   7  -6   5      169.98      157.56     43.21 o 
   8  -6   5       70.89       73.29     38.46 o 
 -11  -5   5      309.67      285.81     46.45 o 
 -10  -5   5      358.67      405.14     45.06 o 
  -9  -5   5       80.04      105.23     40.43 o 
  -8  -5   5        6.47       14.52     21.49 o 
  -7  -5   5      186.27      222.79     30.20 o 
  -6  -5   5      846.66      808.96     44.50 o 
  -5  -5   5      917.20      831.61     44.80 o 
  -4  -5   5      394.15      468.07     51.55 o 
  -3  -5   5       23.73        6.94     16.09 o 
  -2  -5   5        3.98       12.20     11.21 o 
  -1  -5   5      360.42      363.71     23.57 o 
   0  -5   5      625.58      624.03     26.73 o 
   1  -5   5      475.49      499.53     34.24 o 
   2  -5   5      152.01      168.33     18.41 o 
   3  -5   5      903.81      874.57     44.43 o 
   4  -5   5      283.39      308.44     42.86 o 
   5  -5   5      345.86      322.88     33.68 o 
   6  -5   5      308.17      311.38     55.03 o 
   7  -5   5      138.73      116.75     28.45 o 
   8  -5   5      226.24      182.24     35.13 o 
 -12  -4   5      117.52      129.93     34.01 o 
 -11  -4   5      184.48      192.88     35.22 o 
 -10  -4   5      111.21      105.60     29.61 o 
  -9  -4   5      447.14      407.37     38.95 o 
  -8  -4   5      502.80      502.32     40.04 o 
  -7  -4   5     1640.80     1722.38     66.15 o 
  -6  -4   5      781.35      775.81     84.10 o 
  -5  -4   5      306.77      342.83     47.96 o 
  -4  -4   5     1300.95     1250.34     50.05 o 
  -3  -4   5     1460.32     1473.19     41.88 o 
  -2  -4   5     2349.96     2413.13     79.59 o 
  -1  -4   5     1108.64     1101.77     28.66 o 
   0  -4   5       23.00       40.73     10.98 o 
   1  -4   5       92.67       86.08     13.50 o 
   2  -4   5     1224.64     1199.33     39.82 o 
   3  -4   5      871.41      906.57     43.58 o 
   4  -4   5      353.50      358.92     31.52 o 
   5  -4   5       66.03       10.54     19.00 o 
   6  -4   5      143.30      189.97     40.54 o 
   7  -4   5      400.81      386.80     41.70 o 
   8  -4   5      240.61      210.61     34.49 o 
   9  -4   5      197.43      195.82     36.51 o 
 -12  -3   5       85.07       85.51     31.62 o 
 -11  -3   5      353.34      303.06     37.24 o 
 -10  -3   5      369.50      427.60     43.56 o 
  -9  -3   5      250.42      256.96     32.15 o 
  -8  -3   5      167.67      192.01     28.33 o 
  -7  -3   5      612.24      603.25     57.46 o 
  -6  -3   5     1469.69     1510.18    113.87 o 
  -5  -3   5      881.58      847.93     40.43 o 
  -4  -3   5     1014.11      934.62     40.68 o 
  -3  -3   5      440.21      435.63     24.59 o 
  -2  -3   5      654.43      672.32     30.19 o 
  -1  -3   5      519.23      532.59     23.28 o 
   0  -3   5      867.01      791.47     34.97 o 
   1  -3   5      372.66      355.60     31.62 o 
   2  -3   5      273.46      313.90     20.38 o 
   3  -3   5      465.32      475.58     33.05 o 
   4  -3   5     1060.21      976.61     74.37 o 
   5  -3   5      324.66      364.11     33.49 o 
   6  -3   5      654.05      685.60     45.96 o 
   7  -3   5      199.00      209.81     31.13 o 
   8  -3   5      155.96      178.34     31.67 o 
   9  -3   5      287.69      279.13     38.72 o 
 -13  -2   5      273.94      273.79     39.05 o 
 -12  -2   5      151.36      151.54     34.23 o 
 -11  -2   5       99.42       84.30     58.96 o 
 -10  -2   5      115.93      104.05     27.80 o 
  -9  -2   5      397.08      369.57     35.91 o 
  -8  -2   5     2372.26     2272.45     82.64 o 
  -7  -2   5     3350.42     3273.87    103.21 o 
  -6  -2   5      319.44      386.31     30.93 o 
  -5  -2   5      466.13      499.87     17.05 o 
  -4  -2   5     3109.27     3259.93     65.26 o 
  -3  -2   5     5134.52     5286.32    101.10 o 
  -2  -2   5     3206.80     3232.78     75.44 o 
  -1  -2   5       97.18      105.00     12.77 o 
   0  -2   5      318.29      392.07     24.16 o 
   1  -2   5      161.59      201.48     33.02 o 
   2  -2   5      934.21      931.64     37.70 o 
   3  -2   5     1949.86     1938.48     71.90 o 
   4  -2   5      416.21      438.28     34.57 o 
   5  -2   5        2.85        7.15     15.74 o 
   6  -2   5       38.59       48.03     18.31 o 
   7  -2   5      536.58      586.20     50.72 o 
   8  -2   5      634.00      625.17     48.40 o 
   9  -2   5       96.91      119.66     31.48 o 
  10  -2   5       20.33       50.59     78.08 o 
 -13  -1   5       10.58      -14.23     27.81 o 
 -12  -1   5      119.05      115.06     32.28 o 
 -11  -1   5      285.09      314.32     37.75 o 
 -10  -1   5      474.99      486.14     55.26 o 
  -9  -1   5      644.99      683.33     54.79 o 
  -8  -1   5      190.08      178.86     28.03 o 
  -7  -1   5      589.07      613.72     27.57 o 
  -6  -1   5      900.04      899.81     32.24 o 
  -5  -1   5     1542.20     1550.16     42.44 o 
  -4  -1   5     1142.55     1154.14     29.05 o 
  -3  -1   5      961.77      979.62     30.63 o 
  -2  -1   5      647.04      641.27     24.01 o 
  -1  -1   5     2234.25     2217.56     66.17 o 
   0  -1   5      724.44      678.39     30.54 o 
   1  -1   5      157.20      201.78     14.63 o 
   2  -1   5       50.50       52.70     17.41 o 
   3  -1   5      304.66      371.75     30.11 o 
   4  -1   5      342.81      323.37     30.57 o 
   5  -1   5      349.76      399.92     55.03 o 
   6  -1   5      969.97     1004.46     52.84 o 
   7  -1   5      133.69      148.02     24.20 o 
   8  -1   5       39.92       57.38     21.75 o 
   9  -1   5      383.88      416.49     35.58 o 
  10  -1   5      340.82      383.86     44.81 o 
 -13   0   5      194.02      247.44     63.02 o 
 -12   0   5      138.83      132.09     31.00 o 
 -11   0   5       31.90       40.51     25.41 o 
 -10   0   5        3.19       -3.06     22.59 o 
  -9   0   5      921.55      956.33     93.60 o 
  -8   0   5     2655.98     2740.31     73.24 o 
  -7   0   5     3492.94     3487.91     86.03 o 
  -6   0   5       63.63       46.16     17.03 o 
  -5   0   5        2.89        3.79      6.20 o 
  -4   0   5     8001.67     8813.90    230.35 o 
  -3   0   5    10155.47    10570.93    272.15 o 
  -2   0   5      707.28      721.70     24.63 o 
  -1   0   5      612.45      572.43     26.41 o 
   0   0   5      211.96      259.91     15.07 o 
   1   0   5       22.38        7.42      7.65 o 
   2   0   5      746.17      687.61     36.25 o 
   3   0   5     1199.34     1187.43     58.27 o 
   4   0   5     1943.67     1954.39     72.54 o 
   5   0   5       75.34       36.76     27.92 o 
   6   0   5      109.75      108.28     25.38 o 
   7   0   5      431.73      489.57     41.60 o 
   8   0   5      523.17      481.69     35.30 o 
   9   0   5      224.56      250.80     34.21 o 
  10   0   5       10.65       34.52     38.92 o 
 -13   1   5       12.47       18.07     48.42 o 
 -12   1   5      102.35      151.29     55.14 o 
 -11   1   5      297.53      310.69     61.40 o 
 -10   1   5      438.20      404.47     37.29 o 
  -9   1   5      652.95      675.77     71.94 o 
  -8   1   5      189.77      183.31     22.71 o 
  -7   1   5      565.75      577.22     31.99 o 
  -6   1   5      888.68      923.02     37.73 o 
  -5   1   5     1408.41     1461.19     50.04 o 
  -4   1   5     1278.43     1254.31     40.83 o 
  -3   1   5      953.91      974.56     29.88 o 
  -2   1   5      627.44      671.92     31.29 o 
  -1   1   5     2281.60     2196.42     55.63 o 
   0   1   5      894.37      839.24     21.82 o 
   1   1   5       84.48      129.49     13.26 o 
   2   1   5       45.61       43.96     10.89 o 
   3   1   5      324.98      339.30     24.27 o 
   4   1   5      417.38      462.85     47.03 o 
   5   1   5      444.55      431.06     35.55 o 
   6   1   5      859.08      912.48     51.39 o 
   7   1   5      138.97      134.23     27.67 o 
   8   1   5       52.87       63.95     41.12 o 
   9   1   5      387.27      446.15     72.98 o 
  10   1   5      329.72      380.48     71.71 o 
 -13   2   5      305.93      262.73     69.97 o 
 -10   2   5      113.81       97.77     39.85 o 
  -9   2   5      480.58      531.48     58.15 o 
  -8   2   5     2431.31     2500.56     85.03 o 
  -7   2   5     3166.31     3289.84     98.48 o 
  -6   2   5      305.39      337.48     28.15 o 
  -5   2   5      472.86      496.25     22.36 o 
  -4   2   5     3088.88     3283.07     76.20 o 
  -3   2   5     5139.47     5346.10    147.19 o 
  -2   2   5     3142.45     3198.15     77.38 o 
  -1   2   5      104.86      102.18     15.89 o 
   0   2   5      328.70      391.81     20.94 o 
   1   2   5       92.75      116.21      9.55 o 
   2   2   5      956.72      925.36     32.52 o 
   3   2   5     1967.13     1967.51     54.81 o 
   4   2   5      413.38      344.42     32.29 o 
   5   2   5        2.38        5.57     18.96 o 
   6   2   5       53.38       61.79     29.31 o 
   7   2   5      542.02      523.69     42.75 o 
   8   2   5      601.37      613.44     48.58 o 
   9   2   5      111.34      126.27     53.06 o 
  10   2   5       20.26       27.08     30.83 o 
 -10   3   5      326.77      384.36     57.23 o 
  -9   3   5      210.35      198.79     44.72 o 
  -8   3   5      169.01      140.86     37.07 o 
  -7   3   5      634.88      598.44     57.46 o 
  -6   3   5     1315.41     1343.89     58.71 o 
  -5   3   5      785.66      802.53     41.82 o 
  -4   3   5     1066.74     1060.14     42.99 o 
  -3   3   5      455.22      484.95     22.29 o 
  -2   3   5      680.96      679.32     26.86 o 
  -1   3   5      625.45      583.89     29.39 o 
   0   3   5      881.56      817.55     36.44 o 
   1   3   5      440.84      473.55     21.99 o 
   2   3   5      243.64      266.36     14.90 o 
   3   3   5      505.77      495.94     27.43 o 
   4   3   5     1289.32     1293.39     54.10 o 
   5   3   5      307.60      311.90     44.48 o 
   6   3   5      584.23      540.01     42.59 o 
   7   3   5      179.02      215.18     48.54 o 
   8   3   5      177.68      209.91     53.29 o 
   9   3   5      308.85      402.90     69.51 o 
 -12   4   5      122.40      161.48     48.19 o 
 -10   4   5      133.15       84.56     44.02 o 
  -9   4   5      481.57      496.04     61.63 o 
  -8   4   5      517.71      468.93     56.30 o 
  -7   4   5     1588.96     1564.03     68.63 o 
  -6   4   5      721.47      702.01     44.92 o 
  -5   4   5      325.34      362.35     33.09 o 
  -4   4   5     1245.43     1253.80     52.53 o 
  -3   4   5     1443.70     1422.20     43.09 o 
  -2   4   5     2405.20     2389.33     62.90 o 
  -1   4   5     1062.84     1035.64     36.90 o 
   0   4   5       22.30       33.35     15.83 o 
   1   4   5       61.86       61.66     11.83 o 
   2   4   5     1230.56     1236.73     34.43 o 
   3   4   5      966.17      952.42     47.69 o 
   4   4   5      294.26      300.16     25.23 o 
   5   4   5       65.23       69.66     23.37 o 
   6   4   5      142.47      148.24     27.60 o 
   7   4   5      392.12      436.26     64.41 o 
   8   4   5      276.45      299.57     60.01 o 
   9   4   5      177.43      193.46     58.15 o 
 -11   5   5      273.23      219.17     60.24 o 
 -10   5   5      301.69      301.42     60.01 o 
  -9   5   5       56.87       40.08     38.69 o 
  -8   5   5        6.69      -20.67     23.79 o 
  -7   5   5      156.27      163.01     31.60 o 
  -6   5   5      770.62      738.07     49.60 o 
  -5   5   5      805.53      806.75     47.53 o 
  -4   5   5      411.71      439.97     35.72 o 
  -3   5   5       26.74       29.72     12.01 o 
  -2   5   5        5.88       -0.64     11.06 o 
  -1   5   5      389.39      424.57     25.09 o 
   0   5   5      649.93      614.09     36.17 o 
   1   5   5      508.50      531.97     27.73 o 
   2   5   5      134.94      114.20     15.55 o 
   3   5   5      997.15     1003.33     39.94 o 
   4   5   5      347.04      378.68     28.32 o 
   5   5   5      377.02      374.87     36.32 o 
   6   5   5      267.11      207.59     49.12 o 
   7   5   5      117.35      147.35     48.42 o 
   8   5   5      252.78      256.47     56.07 o 
 -10   6   5      210.17      113.99     53.06 o 
  -9   6   5      171.92      169.82     47.50 o 
  -8   6   5      323.99      260.65     38.36 o 
  -7   6   5      128.63      137.36     48.19 o 
  -6   6   5      465.79      458.22     42.21 o 
  -5   6   5      225.54      292.63     65.10 o 
  -4   6   5      263.24      288.79     32.91 o 
  -3   6   5      908.36      839.23     62.55 o 
  -2   6   5      879.17      827.49     35.57 o 
  -1   6   5      886.18      954.01     38.08 o 
   0   6   5       47.11       47.07     13.03 o 
   1   6   5      299.40      317.97     33.55 o 
   2   6   5      694.63      753.60     41.05 o 
   3   6   5      308.94      311.00     27.95 o 
   4   6   5      127.83      146.82     28.72 o 
   5   6   5        1.46       12.44     23.49 o 
   6   6   5      199.49      248.59     71.59 o 
   7   6   5      188.42      221.72     56.07 o 
  -9   7   5       50.06       41.85     34.07 o 
  -8   7   5        3.11        9.50     28.27 o 
  -7   7   5      129.51      143.37     35.22 o 
  -6   7   5      293.92      290.08     43.79 o 
  -5   7   5      407.88      463.59     43.35 o 
  -4   7   5      249.98      276.65     49.70 o 
  -3   7   5       31.80       23.96     21.45 o 
  -2   7   5        3.91       -6.09     24.33 o 
  -1   7   5      252.17      333.56     26.37 o 
   0   7   5      315.11      353.15     23.88 o 
   1   7   5       76.94       61.96     14.68 o 
   2   7   5      291.36      323.35     46.38 o 
   3   7   5      175.31      215.86     32.92 o 
   4   7   5      289.69      284.83     37.27 o 
   5   7   5      312.52      350.21     41.59 o 
   6   7   5       26.53       72.28     29.84 o 
  -8   8   5       65.96       81.53     39.73 o 
  -7   8   5       34.31      -17.61     27.05 o 
  -6   8   5      106.40       75.79     46.34 o 
  -5   8   5       54.18       30.20     48.54 o 
  -4   8   5       98.04      118.81     28.54 o 
  -3   8   5      312.13      271.05     35.29 o 
  -2   8   5      614.21      550.88     44.63 o 
  -1   8   5      325.95      330.27     42.57 o 
   0   8   5       12.13      -12.04     14.97 o 
   1   8   5      219.58      267.91     26.33 o 
   2   8   5      204.18      202.73     54.21 o 
   3   8   5      407.44      452.18     90.01 o 
   4   8   5       13.61       53.40     28.51 o 
   5   8   5       32.61       29.98     28.87 o 
  -7   9   5      141.12      200.02     39.05 o 
  -6   9   5       84.81       85.35     32.62 o 
  -5   9   5      286.30      379.68     44.73 o 
  -4   9   5      175.36      210.25     53.98 o 
  -3   9   5        2.20      -22.42     22.42 o 
  -2   9   5        7.57       14.90     19.47 o 
  -1   9   5       68.29       36.75     25.61 o 
   0   9   5      162.76      161.93     31.04 o 
   1   9   5      275.75      223.11     51.43 o 
   2   9   5        9.78       38.56     26.37 o 
   3   9   5       54.82       20.00     27.02 o 
   4   9   5      169.65      140.45     38.46 o 
  -4  10   5       55.01       99.86     47.50 o 
  -3  10   5      124.80      126.04     46.11 o 
  -2  10   5      169.40      188.32     36.77 o 
  -1  10   5      194.56      168.24     33.74 o 
  -6  -9   6      193.17      158.49     35.18 o 
  -5  -9   6       56.98       49.79     29.67 o 
  -4  -9   6       26.55       27.11     26.61 o 
  -3  -9   6       42.82       26.87     29.89 o 
  -2  -9   6        7.93       -9.63     24.67 o 
  -1  -9   6      206.73      179.09     53.52 o 
   0  -9   6      250.47      262.50     57.69 o 
   1  -9   6      103.13      121.40     50.28 o 
  -8  -8   6      181.20      174.07     35.49 o 
  -7  -8   6       94.90       51.00     44.14 o 
  -6  -8   6       78.50       82.11     28.96 o 
  -5  -8   6      540.44      467.33     44.05 o 
  -4  -8   6      445.95      462.56     42.77 o 
  -3  -8   6      296.93      306.45     37.29 o 
  -2  -8   6      179.71      208.63     31.53 o 
  -1  -8   6       63.71       53.98     38.92 o 
   0  -8   6       41.02      101.71     44.02 o 
   1  -8   6      217.89      144.34     50.74 o 
   2  -8   6      362.83      429.08     66.03 o 
 -10  -7   6       95.98      104.26     52.36 o 
  -9  -7   6       15.01      -24.86     24.86 o 
  -8  -7   6       61.44       56.37     27.14 o 
  -7  -7   6      253.91      286.30     51.20 o 
  -6  -7   6      109.86       72.25     26.41 o 
  -5  -7   6      290.94      312.87     35.90 o 
  -4  -7   6       66.60       95.61     25.36 o 
  -3  -7   6       20.76        3.56     20.54 o 
  -2  -7   6       15.57       26.02     23.63 o 
  -1  -7   6      325.39      375.36     36.01 o 
   0  -7   6      416.07      416.85     37.24 o 
   1  -7   6      224.73      265.01     32.53 o 
   2  -7   6       46.73       66.59     24.10 o 
   3  -7   6        7.58      -24.56     24.56 o 
   4  -7   6      391.87      485.38     62.09 o 
   5  -7   6      225.41      243.04     47.96 o 
   6  -7   6      103.55       56.08     25.80 o 
 -11  -6   6       45.78      198.09     59.54 o 
 -10  -6   6       55.34       31.07     27.61 o 
  -9  -6   6      307.40      293.35     37.90 o 
  -8  -6   6      178.80      170.17     31.46 o 
  -7  -6   6      252.70      310.46     35.87 o 
  -6  -6   6      458.77      430.22     39.52 o 
  -5  -6   6      557.53      522.33     41.28 o 
  -4  -6   6      855.49      809.93     46.17 o 
  -3  -6   6      474.43      496.56     43.67 o 
  -2  -6   6      399.28      426.25     26.89 o 
  -1  -6   6       86.67       74.91     16.40 o 
   0  -6   6      176.61      187.33     26.02 o 
   1  -6   6      449.08      500.46     38.10 o 
   2  -6   6      414.52      403.21     27.49 o 
   3  -6   6      356.82      331.21     31.87 o 
   4  -6   6        2.58       11.34     19.58 o 
   5  -6   6       55.90       46.90     24.21 o 
   6  -6   6      391.61      420.44     42.57 o 
   7  -6   6       49.54       55.67     29.66 o 
 -11  -5   6      201.14      228.75     66.03 o 
 -10  -5   6       90.22       88.85     30.01 o 
  -9  -5   6        8.93        7.95     24.19 o 
  -8  -5   6       30.07       32.64     22.98 o 
  -7  -5   6      510.05      570.57     43.18 o 
  -6  -5   6      712.68      745.38     47.43 o 
  -5  -5   6       28.53       59.75     20.84 o 
  -4  -5   6      324.64      332.39     32.12 o 
  -3  -5   6        3.25       12.02     11.15 o 
  -2  -5   6      133.58      120.89     16.16 o 
  -1  -5   6      699.87      644.35     30.63 o 
   0  -5   6      434.93      461.91     47.00 o 
   1  -5   6      162.84      174.36     22.63 o 
   2  -5   6       22.82        6.80     18.86 o 
   3  -5   6      110.35      115.90     21.77 o 
   4  -5   6      171.20      181.66     27.27 o 
   5  -5   6      250.54      231.55     39.04 o 
   6  -5   6       24.84       50.24     23.35 o 
   7  -5   6       25.17       13.56     24.70 o 
   8  -5   6      148.45       94.44     30.91 o 
 -12  -4   6      132.96       88.97     36.26 o 
 -11  -4   6       10.91       38.66     25.80 o 
 -10  -4   6       20.40       26.48     24.94 o 
  -9  -4   6       55.57       39.17     23.23 o 
  -8  -4   6      643.08      618.58     45.55 o 
  -7  -4   6      681.56      680.97     42.56 o 
  -6  -4   6      114.54      110.44     23.65 o 
  -5  -4   6      471.59      508.51     36.78 o 
  -4  -4   6     1134.47     1126.92     55.37 o 
  -3  -4   6     1481.18     1446.20     42.50 o 
  -2  -4   6      879.93      878.33     24.44 o 
  -1  -4   6        1.41       -4.74      8.04 o 
   0  -4   6      449.60      479.71     23.71 o 
   1  -4   6      498.62      528.82     35.09 o 
   2  -4   6      932.73      946.95     40.42 o 
   3  -4   6      333.14      298.03     29.54 o 
   4  -4   6       25.49       43.48     19.97 o 
   5  -4   6      133.29       97.56     24.47 o 
   6  -4   6      351.48      398.44     46.92 o 
   7  -4   6      428.08      438.41     85.72 o 
   8  -4   6       47.43       91.24     50.16 o 
 -12  -3   6       18.69       21.39     27.92 o 
 -11  -3   6      105.36       96.04     29.69 o 
 -10  -3   6      223.75      203.67     43.90 o 
  -9  -3   6      105.16      153.96     27.88 o 
  -8  -3   6      150.92      136.24     26.68 o 
  -7  -3   6      567.22      531.56     50.62 o 
  -6  -3   6      557.69      520.97     37.15 o 
  -5  -3   6      673.70      635.66     65.68 o 
  -4  -3   6      482.28      493.96     21.71 o 
  -3  -3   6       44.75       60.04     11.64 o 
  -2  -3   6      807.16      814.46     28.90 o 
  -1  -3   6      518.47      541.74     24.54 o 
   0  -3   6      980.03      909.03     44.95 o 
   1  -3   6       51.78       37.62     16.04 o 
   2  -3   6      307.05      376.51     41.82 o 
   3  -3   6       51.76       54.23     18.77 o 
   4  -3   6       98.19      105.42     27.80 o 
   5  -3   6      123.95       99.49     24.07 o 
   6  -3   6       52.55       51.09     23.49 o 
   7  -3   6       77.72       62.80     25.88 o 
   8  -3   6      101.89      148.42     31.99 o 
   9  -3   6      123.60      136.16     68.46 o 
 -13  -2   6      152.70      142.39     33.56 o 
 -12  -2   6       10.38        7.97     26.65 o 
 -11  -2   6       28.46       46.29     26.27 o 
 -10  -2   6        2.71        1.98     22.07 o 
  -9  -2   6      144.20      151.51     28.00 o 
  -8  -2   6      199.53      202.42     58.73 o 
  -7  -2   6      449.74      373.61     32.22 o 
  -6  -2   6       17.35       20.48     11.86 o 
  -5  -2   6      107.09      155.53     11.49 o 
  -4  -2   6     2244.80     2247.21     48.53 o 
  -3  -2   6     3361.62     3493.21     69.22 o 
  -2  -2   6      426.51      432.65     21.11 o 
  -1  -2   6        3.68       -0.30     12.33 o 
   0  -2   6      356.06      380.99     24.86 o 
   1  -2   6      737.49      734.15     33.24 o 
   2  -2   6     1289.59     1328.51     49.42 o 
   3  -2   6      569.64      590.10     52.36 o 
   4  -2   6      163.37      176.42     27.28 o 
   5  -2   6      107.82      143.80     27.69 o 
   6  -2   6      580.62      556.88     36.06 o 
   7  -2   6      521.41      465.24     35.57 o 
   8  -2   6      159.83      136.50     26.67 o 
   9  -2   6        3.76       59.55     28.93 o 
 -13  -1   6       32.62       45.68     29.13 o 
 -12  -1   6      108.60      152.26     33.09 o 
 -11  -1   6       78.99       66.58     28.03 o 
 -10  -1   6      130.16      118.40     29.66 o 
  -9  -1   6      366.58      336.27     33.83 o 
  -8  -1   6      248.35      233.64     21.72 o 
  -7  -1   6      613.64      624.43     28.95 o 
  -6  -1   6     1054.85     1012.98     35.01 o 
  -5  -1   6     1227.66     1242.46     31.49 o 
  -4  -1   6      107.05      105.69     10.83 o 
  -3  -1   6       97.78      103.52     11.86 o 
  -2  -1   6     1662.66     1636.13     44.51 o 
  -1  -1   6      951.95      890.53     35.29 o 
   0  -1   6      442.83      472.42     23.92 o 
   1  -1   6      339.24      379.17     20.75 o 
   2  -1   6       83.08       73.88     20.24 o 
   3  -1   6      610.85      613.42     38.59 o 
   4  -1   6       83.53       57.46     21.87 o 
   5  -1   6      673.26      686.34     43.53 o 
   6  -1   6       34.59       58.96     24.58 o 
   7  -1   6        2.12       11.58     18.39 o 
   8  -1   6       25.37       23.87     21.70 o 
   9  -1   6       98.45       97.33     30.79 o 
 -13   0   6       54.58       60.24     55.37 o 
 -12   0   6       18.85       32.31     27.08 o 
 -11   0   6       10.52       12.36     23.74 o 
 -10   0   6       22.36       11.21     21.44 o 
  -9   0   6       21.57       48.09     16.84 o 
  -8   0   6       15.42        0.72     13.97 o 
  -7   0   6      493.29      530.30     34.12 o 
  -6   0   6       44.12       29.26     11.76 o 
  -5   0   6       21.48       19.68      9.86 o 
  -4   0   6     2485.18     2503.34     75.51 o 
  -3   0   6     3344.54     3324.95     77.55 o 
  -2   0   6      751.34      762.25     32.87 o 
  -1   0   6       75.92      100.51     14.77 o 
   0   0   6       87.10       69.82     11.32 o 
   1   0   6      642.27      573.03     21.03 o 
   2   0   6     1675.41     1776.79     66.81 o 
   3   0   6      525.35      546.32     38.04 o 
   4   0   6       83.09       55.22     35.68 o 
   5   0   6      507.77      538.83     41.53 o 
   6   0   6      229.72      242.07     32.52 o 
   7   0   6      764.61      789.50     51.75 o 
   8   0   6      262.46      271.38     30.42 o 
   9   0   6        3.88        3.79     22.56 o 
 -13   1   6       27.95       45.41     55.60 o 
 -12   1   6      128.44      143.64     55.60 o 
 -11   1   6       83.23       54.45     50.28 o 
 -10   1   6      141.58      158.84     34.26 o 
  -9   1   6      344.36      344.12     30.73 o 
  -8   1   6      226.83      225.72     24.31 o 
  -7   1   6      651.00      686.68     34.24 o 
  -6   1   6     1029.72     1109.66     41.50 o 
  -5   1   6     1225.63     1219.09     44.95 o 
  -4   1   6      114.70      122.51     29.66 o 
  -3   1   6       82.24       91.04     13.58 o 
  -2   1   6     1710.52     1701.27     48.55 o 
  -1   1   6      959.48      884.59     25.47 o 
   0   1   6      315.39      317.92     14.69 o 
   1   1   6      420.10      434.71     20.42 o 
   2   1   6       87.83      115.53     13.17 o 
   3   1   6      595.49      583.73     25.33 o 
   4   1   6      168.14      153.83     25.60 o 
   5   1   6      572.02      522.81     41.64 o 
   6   1   6       55.43       78.68     25.55 o 
   7   1   6        1.85       -4.78     25.25 o 
   8   1   6       34.87        0.69     25.64 o 
   9   1   6      127.46      118.71     26.04 o 
 -13   2   6      170.00      108.43     61.63 o 
 -12   2   6       13.30       -7.18     51.43 o 
 -10   2   6        0.58       55.84     35.91 o 
  -9   2   6      225.79      231.45     42.63 o 
  -8   2   6      175.84      256.47     40.78 o 
  -7   2   6      377.88      410.98     50.62 o 
  -6   2   6       16.54       17.81     12.87 o 
  -5   2   6      156.92      178.80     18.09 o 
  -4   2   6     2293.84     2283.47     56.85 o 
  -3   2   6     3152.27     3287.24    101.16 o 
  -2   2   6      379.58      358.41     25.38 o 
  -1   2   6        4.91        3.12      6.67 o 
   0   2   6      318.90      332.12     32.19 o 
   1   2   6      671.91      674.80     38.64 o 
   2   2   6     1376.54     1366.03     46.41 o 
   3   2   6      669.56      682.01     29.09 o 
   4   2   6      142.76      124.52     26.03 o 
   5   2   6      100.56      108.55     25.60 o 
   6   2   6      581.20      561.02     44.66 o 
   7   2   6      558.87      641.57     48.68 o 
   8   2   6      164.67      209.93     35.12 o 
   9   2   6        2.55      -38.23     43.56 o 
 -11   3   6      118.04       84.10     44.48 o 
 -10   3   6      228.93      213.15     49.35 o 
  -9   3   6       93.58      163.57     40.78 o 
  -8   3   6      168.43      183.03     39.85 o 
  -7   3   6      553.24      562.99     56.76 o 
  -6   3   6      547.36      640.17     41.68 o 
  -5   3   6      623.64      663.35     51.90 o 
  -4   3   6      538.16      556.12     45.76 o 
  -3   3   6       59.19       70.77     12.77 o 
  -2   3   6      797.50      760.81     29.99 o 
  -1   3   6      446.65      411.73     28.90 o 
   0   3   6      981.21      905.09     43.25 o 
   1   3   6       74.62       85.78     11.28 o 
   2   3   6      300.40      347.83     23.93 o 
   3   3   6       90.39       87.30     17.40 o 
   4   3   6       37.83       34.58     15.98 o 
   5   3   6      141.29      193.19     29.44 o 
   6   3   6       27.01       20.02     23.43 o 
   7   3   6       76.25      105.87     28.44 o 
   8   3   6      142.67      120.94     50.51 o 
   9   3   6      107.36      179.79     56.99 o 
 -11   4   6       11.88       32.90     44.02 o 
 -10   4   6       39.52       54.91     41.47 o 
  -9   4   6       87.10      114.45     38.00 o 
  -8   4   6      701.52      693.43     67.19 o 
  -7   4   6      578.19      568.48     44.80 o 
  -6   4   6      112.23      102.45     25.76 o 
  -5   4   6      534.36      549.13     39.24 o 
  -4   4   6     1056.72     1000.35     72.52 o 
  -3   4   6     1442.68     1389.03     61.91 o 
  -2   4   6      792.83      789.14     32.44 o 
  -1   4   6        2.87        6.27     14.94 o 
   0   4   6      397.78      439.22     32.23 o 
   1   4   6      485.54      487.97     22.79 o 
   2   4   6     1073.30      888.54     93.76 o 
   3   4   6      375.20      386.09     39.46 o 
   4   4   6       25.45       12.93     17.07 o 
   5   4   6      126.39      118.55     26.84 o 
   6   4   6      399.98      399.75     50.51 o 
   7   4   6      477.25      507.39     72.29 o 
   8   4   6       39.55      -15.29     42.17 o 
 -11   5   6      203.20      253.23     61.86 o 
 -10   5   6       99.56        5.33     39.15 o 
  -9   5   6        4.27       14.60     33.83 o 
  -8   5   6       39.25       45.59     44.37 o 
  -7   5   6      581.22      563.89     46.05 o 
  -6   5   6      623.19      609.74     84.10 o 
  -5   5   6       41.15       28.78     20.99 o 
  -4   5   6      348.78      386.87     37.30 o 
  -3   5   6        2.91       14.01     18.48 o 
  -2   5   6      120.18      130.40     28.55 o 
  -1   5   6      685.85      640.04     37.92 o 
   0   5   6      450.66      493.18     43.33 o 
   1   5   6      175.09      171.84     16.84 o 
   2   5   6       27.80       14.85     16.92 o 
   3   5   6       64.01       80.68     19.54 o 
   4   5   6      172.78      242.85     25.33 o 
   5   5   6      240.54      215.21     31.79 o 
   6   5   6       28.53       10.89     37.76 o 
   7   5   6       25.89       48.19     43.56 o 
   8   5   6      163.33      139.01     52.36 o 
 -10   6   6       59.28       79.93     45.87 o 
  -9   6   6      325.52      370.00     59.77 o 
  -8   6   6      183.00      159.66     36.49 o 
  -7   6   6      239.43      249.26     37.37 o 
  -6   6   6      454.75      379.32     53.06 o 
  -5   6   6      579.12      557.44     73.21 o 
  -4   6   6      810.06      779.09     47.80 o 
  -3   6   6      466.83      487.99     39.50 o 
  -2   6   6      392.56      380.99     38.80 o 
  -1   6   6       78.76       86.87     17.95 o 
   0   6   6      146.71      133.13     16.44 o 
   1   6   6      473.84      458.03     31.31 o 
   2   6   6      480.02      446.35     31.70 o 
   3   6   6      414.88      341.87     29.73 o 
   4   6   6        5.76       21.15     24.61 o 
   5   6   6       52.64       33.57     28.61 o 
   6   6   6      451.82      507.62     71.59 o 
   7   6   6       70.69       30.58     42.17 o 
  -9   7   6       16.92       -2.80     30.96 o 
  -8   7   6       68.78       30.24     31.48 o 
  -7   7   6      295.22      330.09     41.69 o 
  -6   7   6      131.01      150.36     40.20 o 
  -5   7   6      249.66      277.36     51.78 o 
  -4   7   6       85.69       52.25     25.27 o 
  -3   7   6       14.06       25.17     22.63 o 
  -2   7   6       10.96       -7.60     31.39 o 
  -1   7   6      355.02      375.98     42.63 o 
   0   7   6      409.46      387.54     28.16 o 
   1   7   6      232.33      267.17     25.82 o 
   2   7   6       46.80       11.48     20.23 o 
   3   7   6        6.88      -20.54     62.90 o 
   4   7   6      364.94      387.22     42.09 o 
   5   7   6      222.36      221.02     37.76 o 
   6   7   6      102.12      200.87     57.46 o 
  -8   8   6      186.69      219.38     41.12 o 
  -7   8   6       72.15       92.21     33.85 o 
  -6   8   6       78.74       63.76     30.66 o 
  -5   8   6      559.63      559.68     49.97 o 
  -4   8   6      484.84      431.83     49.46 o 
  -3   8   6      313.62      394.77     40.57 o 
  -2   8   6      161.43      229.40     34.52 o 
  -1   8   6       66.02       64.40     18.93 o 
   0   8   6       51.79       37.04     22.29 o 
   1   8   6      252.91      248.87     39.93 o 
   2   8   6      404.87      381.65     32.34 o 
   3   8   6      195.49      207.37     35.61 o 
   4   8   6       50.91       86.07     32.18 o 
   5   8   6       81.23       77.30     52.48 o 
  -6   9   6      213.96      204.34     40.46 o 
  -5   9   6       76.87        7.55     28.66 o 
  -4   9   6       19.09       22.89     28.26 o 
  -3   9   6       36.29       56.79     27.39 o 
  -2   9   6        9.55      -10.33     18.15 o 
  -1   9   6      203.73      223.89     27.23 o 
   0   9   6      267.93      352.16     59.08 o 
   1   9   6      110.97      104.03     48.65 o 
   2   9   6       64.67       52.49     31.39 o 
   3   9   6       40.03       34.25     28.83 o 
  -2  10   6      222.64      158.70     44.72 o 
  -6  -9   7      152.68       82.26     40.43 o 
  -5  -9   7       19.71       11.02     27.32 o 
  -4  -9   7       68.25       -3.44     25.41 o 
  -3  -9   7       35.04       16.14     51.20 o 
  -2  -9   7      112.09      155.23     50.97 o 
  -1  -9   7      322.03      313.47     62.55 o 
   0  -9   7       88.54       41.93     46.80 o 
   1  -9   7       27.65       38.46     48.65 o 
  -8  -8   7      113.45      126.09     33.41 o 
  -7  -8   7      168.10      130.67     36.61 o 
  -6  -8   7       31.97       46.50     27.90 o 
  -5  -8   7      786.45      770.25     55.72 o 
  -4  -8   7      301.20      308.36     38.69 o 
  -3  -8   7      183.04      196.54     33.28 o 
  -2  -8   7       85.87       67.22     29.08 o 
  -1  -8   7      160.07      190.21     49.35 o 
   0  -8   7      255.55      193.46     51.43 o 
   1  -8   7      144.64      174.28     31.34 o 
   2  -8   7      228.48      249.43     35.23 o 
   3  -8   7      112.48      133.91     41.24 o 
   4  -8   7       11.18      -17.14     31.28 o 
  -9  -7   7        8.71      -23.25     23.25 o 
  -8  -7   7      100.98       61.40     28.50 o 
  -7  -7   7      372.66      422.70     42.98 o 
  -6  -7   7      380.28      401.21     40.53 o 
  -5  -7   7      108.83      137.42     28.99 o 
  -4  -7   7        7.29       -5.67     21.34 o 
  -3  -7   7      171.56      168.94     39.04 o 
  -2  -7   7      143.81      131.70     40.66 o 
  -1  -7   7      624.45      629.95     67.88 o 
   0  -7   7      229.67      287.49     35.33 o 
   1  -7   7       16.79       15.17     22.29 o 
   2  -7   7       53.07       27.94     23.47 o 
   3  -7   7      152.27      218.02     44.95 o 
   4  -7   7      141.41      147.35     41.93 o 
   5  -7   7       75.07       65.10     38.23 o 
 -11  -6   7       42.25      104.26     51.20 o 
 -10  -6   7      121.08      145.03     33.81 o 
  -9  -6   7      158.84      211.51     35.61 o 
  -8  -6   7      210.51      218.83     34.54 o 
  -7  -6   7      117.72       92.67     26.77 o 
  -6  -6   7      100.92       82.24     25.87 o 
  -5  -6   7      937.63      808.25     48.62 o 
  -4  -6   7      798.81      800.28     47.34 o 
  -3  -6   7      333.86      350.23     35.06 o 
  -2  -6   7      200.85      194.06     21.54 o 
  -1  -6   7      229.56      241.76     30.12 o 
   0  -6   7      562.06      583.94     41.06 o 
   1  -6   7      332.75      307.81     33.36 o 
   2  -6   7      320.87      303.07     34.41 o 
   3  -6   7      154.31      110.98     35.45 o 
   4  -6   7        9.33       30.93     21.68 o 
   5  -6   7      171.71      159.34     29.72 o 
   6  -6   7      254.02      217.78     46.68 o 
 -11  -5   7      101.76       79.69     30.97 o 
 -10  -5   7      135.18      127.41     50.39 o 
  -9  -5   7       30.09       61.45     26.20 o 
  -8  -5   7      228.17      207.27     33.18 o 
  -7  -5   7      613.52      581.24     44.24 o 
  -6  -5   7       93.96      121.78     25.81 o 
  -5  -5   7      138.24      109.40     24.67 o 
  -4  -5   7      139.25      182.74     27.17 o 
  -3  -5   7      300.93      315.86     22.39 o 
  -2  -5   7     1000.13     1023.00     38.09 o 
  -1  -5   7      535.89      579.90     36.46 o 
   0  -5   7      524.71      529.27     37.16 o 
   1  -5   7        7.66      -12.41     12.41 o 
   2  -5   7      184.01      170.59     20.57 o 
   3  -5   7      275.56      260.85     29.48 o 
   4  -5   7      254.58      273.96     31.72 o 
   5  -5   7      125.84      137.29     40.78 o 
   6  -5   7        5.40       71.54     26.37 o 
   7  -5   7      240.66      194.27     36.00 o 
 -12  -4   7       52.19       30.48     47.26 o 
 -11  -4   7       41.93       18.38     28.27 o 
 -10  -4   7      132.12      182.69     42.40 o 
  -9  -4   7      279.52      304.12     35.67 o 
  -8  -4   7      290.38      293.96     42.40 o 
  -7  -4   7       13.53        9.79     19.81 o 
  -6  -4   7       81.74       95.17     22.52 o 
  -5  -4   7      221.15      202.08     26.98 o 
  -4  -4   7     1836.95     1736.76     65.72 o 
  -3  -4   7     1127.38     1197.59     39.39 o 
  -2  -4   7       38.90       35.61     12.91 o 
  -1  -4   7       68.24       64.22     12.28 o 
   0  -4   7      606.77      633.22     27.55 o 
   1  -4   7      964.09      991.22     36.29 o 
   2  -4   7      541.53      599.28     30.53 o 
   3  -4   7      313.77      378.21     33.01 o 
   4  -4   7       62.16       77.12     26.76 o 
   5  -4   7      263.33      286.53     33.34 o 
   6  -4   7      407.52      363.72     48.54 o 
   7  -4   7       73.09      122.98     31.11 o 
   8  -4   7      129.24      157.15     66.61 o 
 -12  -3   7      138.60      133.00     33.61 o 
 -11  -3   7      172.24      144.53     33.00 o 
 -10  -3   7       83.85       49.06     25.27 o 
  -9  -3   7        7.94       31.23     22.99 o 
  -8  -3   7      406.02      406.17     36.44 o 
  -7  -3   7      167.15      165.22     42.40 o 
  -6  -3   7      680.75      680.42     71.82 o 
  -5  -3   7      167.54      160.79     23.92 o 
  -4  -3   7       14.17        8.29     18.58 o 
  -3  -3   7      570.94      554.18     25.65 o 
  -2  -3   7     1145.56     1118.19     36.42 o 
  -1  -3   7     1697.90     1699.74     58.64 o 
   0  -3   7      406.57      457.83     44.02 o 
   1  -3   7      165.04      177.30     43.09 o 
   2  -3   7       32.32       -0.61     40.43 o 
   3  -3   7      470.09      525.69     56.07 o 
   4  -3   7      456.74      445.48     47.50 o 
   5  -3   7       88.14      122.62     47.50 o 
   6  -3   7      205.27      184.28     36.95 o 
   7  -3   7       67.96       42.96     51.43 o 
   8  -3   7       21.06      -21.19     23.90 o 
 -13  -2   7      111.81      179.63     36.06 o 
 -12  -2   7       78.66      100.26     30.39 o 
 -11  -2   7       74.69       57.82     37.42 o 
 -10  -2   7      125.33      138.01     29.19 o 
  -9  -2   7      240.23      307.03     33.92 o 
  -8  -2   7      197.01      193.40     27.67 o 
  -7  -2   7       61.07       88.65     21.78 o 
  -6  -2   7       88.72       87.24     13.91 o 
  -5  -2   7      250.32      244.30     15.92 o 
  -4  -2   7     1653.41     1607.02     38.36 o 
  -3  -2   7     1550.77     1520.45     65.45 o 
  -2  -2   7      240.62      282.23     19.12 o 
  -1  -2   7        5.37       34.79     14.30 o 
   0  -2   7      937.49      943.28     39.48 o 
   1  -2   7     1242.08     1291.57     47.50 o 
   2  -2   7     1390.95     1462.09     68.46 o 
   3  -2   7       62.21       46.11     27.34 o 
   4  -2   7       14.93       18.00     22.82 o 
   5  -2   7      620.66      578.94     73.79 o 
   6  -2   7      187.95      156.65     25.16 o 
   7  -2   7      416.28      412.21     68.47 o 
   8  -2   7       83.31       60.32     45.89 o 
   9  -2   7       26.87       46.11     40.78 o 
 -13  -1   7      276.54      257.99     39.62 o 
 -12  -1   7      151.64      186.90     40.78 o 
 -11  -1   7      110.95      111.24     29.66 o 
 -10  -1   7       50.08       27.10     22.84 o 
  -9  -1   7       16.82       -6.86     15.50 o 
  -8  -1   7      213.13      254.52     22.43 o 
  -7  -1   7      589.34      590.17     28.45 o 
  -6  -1   7      341.24      357.00     18.15 o 
  -5  -1   7      582.48      587.07     21.48 o 
  -4  -1   7      150.51      190.53     18.23 o 
  -3  -1   7      590.35      605.19     25.04 o 
  -2  -1   7     2350.45     2401.40     73.36 o 
  -1  -1   7     1099.31     1133.84     40.36 o 
   0  -1   7     1283.24     1314.13     58.73 o 
   1  -1   7      136.89      145.69     15.10 o 
   2  -1   7      340.53      343.73     32.39 o 
   3  -1   7      469.89      519.50     80.05 o 
   4  -1   7      481.44      501.37     40.20 o 
   5  -1   7      180.51      195.61     30.77 o 
   6  -1   7      280.85      310.11     37.39 o 
   7  -1   7       63.37      100.70     35.75 o 
   8  -1   7       46.63       60.54     23.92 o 
   9  -1   7       76.94      115.18     32.93 o 
 -13   0   7      229.37      265.51     69.04 o 
 -12   0   7        0.13      -40.31     40.31 o 
 -11   0   7        1.87        1.42     22.80 o 
 -10   0   7      156.72      178.72     40.54 o 
  -9   0   7      336.02      383.65     57.23 o 
  -8   0   7       46.09       25.93     13.33 o 
  -7   0   7      125.97      116.42     16.30 o 
  -6   0   7       36.95       46.12     12.97 o 
  -5   0   7      233.12      230.88     19.08 o 
  -4   0   7     1271.70     1157.86     51.75 o 
  -3   0   7     1712.24     1689.97     46.00 o 
  -2   0   7      549.15      508.01     28.43 o 
  -1   0   7        0.74        4.21     12.47 o 
   0   0   7      511.34      499.71     31.56 o 
   1   0   7     2543.80     2552.71     64.38 o 
   2   0   7     1320.65     1238.09     56.01 o 
   3   0   7       53.09       65.32     22.53 o 
   4   0   7       18.08       -2.34     29.19 o 
   5   0   7       44.00      111.73     27.30 o 
   6   0   7      991.85      949.56    136.58 o 
   7   0   7      172.92      150.60     32.83 o 
   8   0   7       25.58       14.09     22.54 o 
   9   0   7       98.26      103.16     28.03 o 
 -13   1   7      283.78      148.97     59.77 o 
 -12   1   7      151.60      148.05     56.30 o 
 -11   1   7       73.89       52.82     48.65 o 
 -10   1   7       66.53       78.69     29.05 o 
  -9   1   7       16.05       18.40     16.28 o 
  -8   1   7      226.36      252.42     25.37 o 
  -7   1   7      579.33      637.25     62.44 o 
  -6   1   7      337.25      311.38     24.42 o 
  -5   1   7      534.60      547.18     28.39 o 
  -4   1   7      153.09      164.23     17.13 o 
  -3   1   7      602.77      574.81     44.48 o 
  -2   1   7     2306.06     2315.14     59.33 o 
  -1   1   7     1005.29      972.84     34.74 o 
   0   1   7     1324.96     1322.70     32.60 o 
   1   1   7      143.77      158.08     18.91 o 
   2   1   7      340.76      329.87     18.92 o 
   3   1   7      495.88      510.72     39.92 o 
   4   1   7      327.25      297.62     33.65 o 
   5   1   7      240.27      304.15     35.30 o 
   6   1   7      292.39      310.64     37.34 o 
   7   1   7       59.32       46.22     27.50 o 
   8   1   7       62.68       88.67     42.28 o 
   9   1   7       50.82       41.32     32.78 o 
 -13   2   7      123.70       96.15     60.47 o 
 -12   2   7       81.92       29.89     53.75 o 
 -11   2   7       57.53       65.10     39.62 o 
 -10   2   7      124.09      130.21     40.08 o 
  -9   2   7      229.91      315.79     48.19 o 
  -8   2   7      248.34      275.01     41.01 o 
  -7   2   7       66.47       16.91     26.41 o 
  -6   2   7       72.27       91.47     15.69 o 
  -5   2   7      309.35      318.46     23.17 o 
  -4   2   7     1674.31     1637.94     59.40 o 
  -3   2   7     1529.43     1634.31     70.90 o 
  -2   2   7      229.24      254.98     23.75 o 
  -1   2   7        4.28       16.10     13.36 o 
   0   2   7      892.73      877.49     32.88 o 
   1   2   7     1269.60     1225.32     40.72 o 
   2   2   7     1396.09     1448.57     46.09 o 
   3   2   7       57.50       23.27     21.71 o 
   4   2   7       18.13       18.97     23.03 o 
   5   2   7      601.37      638.79     46.78 o 
   6   2   7      226.59      222.98     42.17 o 
   7   2   7      421.23      450.82     44.47 o 
   8   2   7       52.88       70.46     28.93 o 
   9   2   7       26.96       31.74     49.12 o 
 -11   3   7      161.62      104.95     46.57 o 
 -10   3   7      101.77       85.49     41.01 o 
  -9   3   7        9.01       25.25     31.74 o 
  -8   3   7      388.67      373.94     50.28 o 
  -7   3   7      201.69      150.59     36.37 o 
  -6   3   7      624.42      649.29     41.46 o 
  -5   3   7      130.61      135.21     23.55 o 
  -4   3   7       14.71       -2.42     17.18 o 
  -3   3   7      550.27      590.83     28.04 o 
  -2   3   7     1072.51     1063.04     71.59 o 
  -1   3   7     1642.58     1584.70     51.39 o 
   0   3   7      397.58      402.14     25.52 o 
   1   3   7      179.48      176.62     20.18 o 
   2   3   7       38.78       18.78     15.64 o 
   3   3   7      374.79      366.74     26.09 o 
   4   3   7      392.94      425.85     38.92 o 
   5   3   7       90.45      137.30     31.05 o 
   6   3   7      230.20      217.58     33.88 o 
   7   3   7       49.15       57.18     27.63 o 
   8   3   7       24.54       45.18     50.28 o 
 -12   4   7       57.79      -38.46     44.48 o 
 -11   4   7       31.14      -36.61     36.61 o 
 -10   4   7       92.29      151.75     44.95 o 
  -9   4   7      325.25      411.94     56.76 o 
  -8   4   7      315.29      383.21     53.06 o 
  -7   4   7       21.10       12.81     33.71 o 
  -6   4   7       63.51       71.63     30.00 o 
  -5   4   7      255.79      302.06     32.12 o 
  -4   4   7     1863.65     1821.49     68.13 o 
  -3   4   7     1116.32     1133.43     40.47 o 
  -2   4   7       24.36       20.77     14.10 o 
  -1   4   7       73.13       67.06     27.45 o 
   0   4   7      540.78      533.80     29.37 o 
   1   4   7      919.75      957.75     50.61 o 
   2   4   7      587.63      609.01     32.92 o 
   3   4   7      321.04      296.18     25.64 o 
   4   4   7       66.05      102.73     26.84 o 
   5   4   7      256.75      245.13     34.35 o 
   6   4   7      445.09      460.67     63.71 o 
   7   4   7       64.78       83.41     48.65 o 
   8   4   7       98.27       96.38     52.13 o 
 -11   5   7      111.03       95.69     50.28 o 
 -10   5   7      148.58      166.35     49.35 o 
  -9   5   7       29.01       40.08     37.76 o 
  -8   5   7      249.33      268.75     38.43 o 
  -7   5   7      602.49      577.26     47.81 o 
  -6   5   7       52.01       45.68     24.73 o 
  -5   5   7      115.18      156.18     27.73 o 
  -4   5   7      142.23      191.84     28.48 o 
  -3   5   7      333.09      340.50     32.39 o 
  -2   5   7      905.27      906.21     37.77 o 
  -1   5   7      509.65      574.55     32.36 o 
   0   5   7      548.92      589.96     39.97 o 
   1   5   7        7.91        7.13     16.78 o 
   2   5   7      154.15      151.58     21.51 o 
   3   5   7      204.56      234.83     25.55 o 
   4   5   7      223.10      206.34     33.39 o 
   5   5   7      144.26      183.63     32.34 o 
   6   5   7        8.88       47.50     43.09 o 
   7   5   7      206.49      259.25     60.24 o 
 -10   6   7      104.56       71.59     46.11 o 
  -9   6   7      184.54      253.93     54.45 o 
  -8   6   7      243.59      272.49     40.70 o 
  -7   6   7      103.37      136.50     32.67 o 
  -6   6   7       79.32       28.40     26.16 o 
  -5   6   7      927.40      976.57     53.80 o 
  -4   6   7      836.93      805.63     49.88 o 
  -3   6   7      338.91      357.24     35.90 o 
  -2   6   7      175.22      168.22     28.05 o 
  -1   6   7      230.13      262.66     25.03 o 
   0   6   7      492.42      538.73     41.26 o 
   1   6   7      322.18      344.98     28.80 o 
   2   6   7      332.84      364.90     29.96 o 
   3   6   7      161.14      206.25     36.16 o 
   4   6   7        8.43       17.92     18.66 o 
   5   6   7      179.45      164.03     50.74 o 
   6   6   7      287.66      395.02     67.88 o 
  -9   7   7        7.88        7.26     33.23 o 
  -8   7   7      113.84       96.03     57.69 o 
  -7   7   7      404.04      414.95     47.44 o 
  -6   7   7      324.36      347.49     65.22 o 
  -5   7   7      132.25      131.07     31.16 o 
  -4   7   7        7.77       32.06     24.53 o 
  -3   7   7      166.39      199.73     49.46 o 
  -2   7   7      145.76      137.08     61.16 o 
  -1   7   7      596.22      593.07     69.85 o 
   0   7   7      250.92      279.50     27.44 o 
   1   7   7       20.77        7.77     15.72 o 
   2   7   7       47.34       -1.42     19.52 o 
   3   7   7      123.06      140.20     25.74 o 
   4   7   7      120.59      120.15     31.00 o 
   5   7   7       73.87      132.06     50.51 o 
  -8   8   7      105.94      107.45     99.74 o 
  -7   8   7      174.18      167.51     37.80 o 
  -6   8   7       34.89       44.99     29.69 o 
  -5   8   7      769.23      766.90     59.07 o 
  -4   8   7      296.31      318.71     40.34 o 
  -3   8   7      175.66      189.77     33.34 o 
  -2   8   7       80.59      103.57     43.09 o 
  -1   8   7      154.73      201.21     31.79 o 
   0   8   7      247.00      231.76     33.27 o 
   1   8   7      127.96      122.32     21.29 o 
   2   8   7      207.44      227.77     28.06 o 
   3   8   7      131.61      185.21     35.63 o 
   4   8   7        9.94       33.62     28.95 o 
  -6   9   7      200.49      149.90     48.42 o 
  -5   9   7        7.19       82.41     32.55 o 
  -4   9   7       67.62      105.14     46.11 o 
  -3   9   7       20.61       12.24     25.87 o 
  -2   9   7      109.41       80.65     29.53 o 
  -1   9   7      366.68      360.36     41.53 o 
   0   9   7       85.43      117.23     30.63 o 
   1   9   7       31.84      -16.45     41.01 o 
   2   9   7       38.23       24.79     44.95 o 
  -5  -9   8      184.02      171.91     35.24 o 
  -4  -9   8        7.65      -20.38     25.89 o 
  -3  -9   8       95.80      108.40     31.37 o 
  -2  -9   8       60.48      113.06     50.04 o 
  -1  -9   8      107.37       96.84     52.59 o 
   0  -9   8        1.83        5.56     42.40 o 
   1  -9   8       18.89       34.75     48.42 o 
  -8  -8   8      107.21       88.73     41.24 o 
  -7  -8   8        4.17        8.88     27.15 o 
  -6  -8   8       28.01      -28.95     65.45 o 
  -5  -8   8      108.13      103.14     29.78 o 
  -4  -8   8      293.77      273.98     38.36 o 
  -3  -8   8      205.71      247.73     36.84 o 
  -2  -8   8       13.69       22.47     40.54 o 
  -1  -8   8      474.35      353.78     60.01 o 
   0  -8   8      226.01      218.48     53.52 o 
   1  -8   8      249.08      258.37     37.06 o 
   2  -8   8      107.97      124.18     39.85 o 
   3  -8   8       37.37       50.28     35.91 o 
  -9  -7   8       79.34       90.26     31.10 o 
  -8  -7   8      122.68      201.92     35.76 o 
  -7  -7   8      486.99      470.48     61.51 o 
  -6  -7   8       72.71       58.29     37.76 o 
  -5  -7   8       94.37      108.33     28.47 o 
  -4  -7   8       39.85       17.32     42.98 o 
  -3  -7   8      188.88      254.20     33.63 o 
  -2  -7   8      293.62      325.95     36.08 o 
  -1  -7   8       42.38       60.47     38.92 o 
   0  -7   8       91.98      108.79     27.44 o 
   1  -7   8       14.70       13.50     67.77 o 
   2  -7   8      235.70      251.49     35.16 o 
   3  -7   8       67.62       34.06     34.29 o 
   4  -7   8      115.97      150.83     45.41 o 
   5  -7   8       18.32      -14.36     31.97 o 
 -10  -6   8       83.58       80.97     83.64 o 
  -9  -6   8       64.78       71.48     28.69 o 
  -8  -6   8      111.46       95.77     28.35 o 
  -7  -6   8        9.18        4.17     22.93 o 
  -6  -6   8      185.67      165.80     30.20 o 
  -5  -6   8      492.85      544.37     46.34 o 
  -4  -6   8      332.52      320.09     34.89 o 
  -3  -6   8      289.54      295.74     34.10 o 
  -2  -6   8       10.24       -5.80     19.39 o 
  -1  -6   8      539.40      586.42     61.86 o 
   0  -6   8      713.50      683.69     43.90 o 
   1  -6   8      251.08      250.42     31.33 o 
   2  -6   8      298.74      261.82     33.09 o 
   3  -6   8      123.55      101.25     36.14 o 
   4  -6   8      145.19      107.73     40.31 o 
   5  -6   8      173.29      221.81     33.78 o 
   6  -6   8      274.20      200.87     47.73 o 
 -11  -5   8      133.66       98.61     68.12 o 
 -10  -5   8       32.95       29.44     26.70 o 
  -9  -5   8       54.74       48.87     31.51 o 
  -8  -5   8      311.11      275.49     35.33 o 
  -7  -5   8      230.66      283.09     33.65 o 
  -6  -5   8      306.68      276.62     33.61 o 
  -5  -5   8       91.75      101.99     25.14 o 
  -4  -5   8      159.14      175.66     44.48 o 
  -3  -5   8      415.84      433.40     51.09 o 
  -2  -5   8      221.62      251.84     22.26 o 
  -1  -5   8      455.64      507.24     45.18 o 
   0  -5   8      144.13      109.05     23.38 o 
   1  -5   8      106.03      112.65     24.38 o 
   2  -5   8      117.94      134.87     19.96 o 
   3  -5   8      406.34      403.00     35.53 o 
   4  -5   8      125.74      144.33     54.33 o 
   5  -5   8       13.61       17.36     22.51 o 
   6  -5   8       24.76       10.38     24.63 o 
 -12  -4   8        0.43      -15.65     25.84 o 
 -11  -4   8       58.19       71.02     29.14 o 
 -10  -4   8      235.57      215.59     37.42 o 
  -9  -4   8      199.57      267.29     34.24 o 
  -8  -4   8       43.66       61.53     26.53 o 
  -7  -4   8       45.14       42.48     37.30 o 
  -6  -4   8      189.07      160.97     27.44 o 
  -5  -4   8      638.85      634.81     42.67 o 
  -4  -4   8      971.16      999.90     48.97 o 
  -3  -4   8      132.25      152.51     17.58 o 
  -2  -4   8       12.12       14.06     13.19 o 
  -1  -4   8      327.14      342.64     55.14 o 
   0  -4   8      931.44      988.94     46.11 o 
   1  -4   8      982.00     1046.86     39.16 o 
   2  -4   8      523.81      547.37     31.39 o 
   3  -4   8        9.23        6.44     19.30 o 
   4  -4   8       53.99       65.35     23.44 o 
   5  -4   8      451.75      530.35     91.75 o 
   6  -4   8      223.34      270.35     66.03 o 
   7  -4   8      182.02      154.19     34.72 o 
 -12  -3   8      276.50      324.52     61.86 o 
 -11  -3   8       65.12       57.00     27.24 o 
 -10  -3   8      110.27      124.00     28.26 o 
  -9  -3   8       72.67       83.87     24.65 o 
  -8  -3   8      315.13      315.15     34.18 o 
  -7  -3   8      449.86      532.32     40.17 o 
  -6  -3   8      173.66      117.75     27.22 o 
  -5  -3   8      163.48      152.58     24.54 o 
  -4  -3   8      485.00      463.91     25.06 o 
  -3  -3   8      516.34      477.09     25.73 o 
  -2  -3   8     1028.20      964.53     48.65 o 
  -1  -3   8      767.81      782.58     37.57 o 
   0  -3   8      207.93      228.97     25.04 o 
   1  -3   8       34.36       45.05     18.88 o 
   2  -3   8      428.25      440.20     51.67 o 
   3  -3   8      572.64      662.62     65.10 o 
   4  -3   8      217.21      254.00     32.43 o 
   5  -3   8       92.91       70.87     25.20 o 
   6  -3   8       96.43       87.15     28.40 o 
   7  -3   8       54.44       48.27     27.83 o 
   8  -3   8      125.92      104.68     40.66 o 
 -13  -2   8      124.39      119.37     36.95 o 
 -12  -2   8       16.16      -20.09     25.26 o 
 -11  -2   8      114.19       80.75     31.39 o 
 -10  -2   8      309.98      291.37     34.95 o 
  -9  -2   8      472.76      501.94     43.21 o 
  -8  -2   8       55.23      107.80     24.42 o 
  -7  -2   8        1.44       16.15     19.17 o 
  -6  -2   8      250.72      236.36     33.54 o 
  -5  -2   8      409.31      449.48     22.91 o 
  -4  -2   8     1289.27     1230.56     33.02 o 
  -3  -2   8      369.97      406.23     32.53 o 
  -2  -2   8      169.67      147.38     20.56 o 
  -1  -2   8      308.86      327.62     26.25 o 
   0  -2   8      954.60      929.85     40.34 o 
   1  -2   8     1914.04     1888.38     64.47 o 
   2  -2   8      426.21      452.02     51.43 o 
   3  -2   8       42.38       52.82     30.81 o 
   4  -2   8      139.10      100.55     37.07 o 
   5  -2   8      201.26      225.66     47.96 o 
   6  -2   8      621.57      643.72     75.99 o 
   7  -2   8       39.84       46.51     26.47 o 
   8  -2   8       20.06       -8.00     27.02 o 
 -13  -1   8      246.31      191.83     62.09 o 
 -12  -1   8      100.74       79.84     29.38 o 
 -11  -1   8      223.54      208.61     33.59 o 
 -10  -1   8      108.26      118.03     42.05 o 
  -9  -1   8       21.57       25.68     21.15 o 
  -8  -1   8      433.85      444.15     27.84 o 
  -7  -1   8      381.84      415.40     34.31 o 
  -6  -1   8      352.76      371.59     27.62 o 
  -5  -1   8      293.66      297.35     21.57 o 
  -4  -1   8       76.74       66.33     11.46 o 
  -3  -1   8      761.64      774.35     29.77 o 
  -2  -1   8     1821.26     1797.79     60.59 o 
  -1  -1   8      985.15      949.28     41.12 o 
   0  -1   8      442.62      484.16     53.63 o 
   1  -1   8      134.70      168.20     34.29 o 
   2  -1   8      804.07      795.56     47.23 o 
   3  -1   8      384.09      373.61     36.77 o 
   4  -1   8      284.12      279.07     35.43 o 
   5  -1   8      366.71      365.17     39.89 o 
   6  -1   8        8.92      -33.02     33.02 o 
   7  -1   8      167.89      151.45     35.06 o 
   8  -1   8       69.99        4.55     22.97 o 
 -13   0   8       67.00       18.53     55.14 o 
 -12   0   8       27.02       -9.04     47.50 o 
 -11   0   8      188.00      233.77     55.84 o 
 -10   0   8      466.56      479.86     41.40 o 
  -9   0   8      358.65      383.91     27.53 o 
  -8   0   8      127.77      114.21     20.92 o 
  -7   0   8        4.30       24.43     14.03 o 
  -6   0   8      265.28      250.89     20.25 o 
  -5   0   8      631.83      594.91     33.42 o 
  -4   0   8      878.51      907.46     32.43 o 
  -3   0   8      306.62      344.35     27.11 o 
  -2   0   8      116.89      105.44     18.48 o 
  -1   0   8      291.95      323.48     24.17 o 
   0   0   8     2008.93     2076.58     56.50 o 
   1   0   8      937.39      997.13     50.43 o 
   2   0   8      783.32      700.03     43.97 o 
   3   0   8        7.54       13.23     21.70 o 
   4   0   8        0.87      -19.50     26.18 o 
   5   0   8      892.13     1026.01     58.82 o 
   6   0   8      137.04      145.83     43.90 o 
   7   0   8      127.52       63.69     30.34 o 
   8   0   8        1.31       24.87     29.56 o 
 -13   1   8      253.07      203.65     63.48 o 
 -12   1   8       73.70       70.90     54.45 o 
 -11   1   8      233.04      185.18     58.62 o 
 -10   1   8      111.54       99.11     30.23 o 
  -9   1   8       15.09       16.86     31.74 o 
  -8   1   8      457.78      509.55     29.50 o 
  -7   1   8      407.64      395.75     45.53 o 
  -6   1   8      337.48      372.22     26.18 o 
  -5   1   8      305.40      266.05     22.43 o 
  -4   1   8       87.48       77.04     18.48 o 
  -3   1   8      746.98      714.15     46.80 o 
  -2   1   8     1798.66     1754.92     60.40 o 
  -1   1   8      997.31     1023.68     29.28 o 
   0   1   8      455.58      476.52     25.24 o 
   1   1   8      137.76      180.78     27.89 o 
   2   1   8      802.85      761.44     46.18 o 
   3   1   8      341.98      359.74     36.21 o 
   4   1   8      302.29      339.04     36.48 o 
   5   1   8      383.76      427.58     42.36 o 
   6   1   8       10.69       34.68     26.75 o 
   7   1   8      165.97      150.88     34.51 o 
   8   1   8       57.03       22.41     30.67 o 
 -13   2   8      128.08      -40.54     52.13 o 
 -12   2   8       12.33      -21.36     59.89 o 
 -11   2   8      105.32       72.65     43.56 o 
 -10   2   8      358.51      382.05     54.21 o 
  -9   2   8      461.59      438.81     54.91 o 
  -8   2   8       59.68       69.04     33.13 o 
  -7   2   8        1.54      -14.60     25.25 o 
  -6   2   8      238.56      215.47     35.68 o 
  -5   2   8      407.46      313.70     40.08 o 
  -4   2   8     1261.99     1238.45     50.80 o 
  -3   2   8      433.50      473.46     32.68 o 
  -2   2   8      169.67      177.68     24.00 o 
  -1   2   8      331.24      350.71     23.73 o 
   0   2   8      959.76      942.91     35.71 o 
   1   2   8     1927.62     1891.73     55.40 o 
   2   2   8      430.22      391.15     37.11 o 
   3   2   8       47.18       29.59     23.69 o 
   4   2   8      121.30      123.94     31.97 o 
   5   2   8      233.05      273.76     54.91 o 
   6   2   8      674.46      680.52     52.92 o 
   7   2   8       23.78       44.32     29.19 o 
   8   2   8       16.34       38.08     30.34 o 
 -12   3   8      268.00      314.63     61.40 o 
 -11   3   8       56.25       99.86     43.56 o 
 -10   3   8      121.13      155.46     45.18 o 
  -9   3   8       60.07      111.44     38.23 o 
  -8   3   8      360.82      403.36     52.13 o 
  -7   3   8      505.46      549.79     57.92 o 
  -6   3   8      193.37      178.57     27.87 o 
  -5   3   8      153.53      150.18     25.72 o 
  -4   3   8      458.25      475.21     36.37 o 
  -3   3   8      602.28      603.33     30.04 o 
  -2   3   8      947.88     1014.88     45.82 o 
  -1   3   8      763.65      724.59     43.09 o 
   0   3   8      240.90      245.52     26.69 o 
   1   3   8       29.60       42.60     26.66 o 
   2   3   8      444.16      431.01     38.21 o 
   3   3   8      549.40      548.28     53.75 o 
   4   3   8      197.60      203.88     33.29 o 
   5   3   8      126.84      140.20     30.11 o 
   6   3   8       96.89       62.20     40.20 o 
   7   3   8       48.71       13.05     49.93 o 
 -12   4   8        1.27      -40.78     42.40 o 
 -11   4   8       51.22       29.42     42.17 o 
 -10   4   8      241.97      202.26     49.58 o 
  -9   4   8      241.68      249.52     50.97 o 
  -8   4   8       36.12       22.94     33.36 o 
  -7   4   8       47.32       62.20     26.83 o 
  -6   4   8      131.97       94.74     35.45 o 
  -5   4   8      628.60      619.37     43.76 o 
  -4   4   8     1058.44     1095.62     50.91 o 
  -3   4   8      124.26      153.11     19.20 o 
  -2   4   8       12.94       -5.07     18.46 o 
  -1   4   8      334.12      336.53     26.19 o 
   0   4   8      892.92      839.53     93.60 o 
   1   4   8     1059.07     1017.05     40.75 o 
   2   4   8      534.99      578.97     33.91 o 
   3   4   8       10.71       -3.46     34.17 o 
   4   4   8       45.10       82.11     27.40 o 
   5   4   8      438.82      438.16     44.02 o 
   6   4   8      293.67      304.49     40.03 o 
   7   4   8      192.15      219.64     61.16 o 
 -11   5   8      146.56      162.18     55.14 o 
 -10   5   8       40.95       55.84     41.70 o 
  -9   5   8       60.30       58.38     38.92 o 
  -8   5   8      297.84      330.08     41.79 o 
  -7   5   8      299.69      321.23     39.28 o 
  -6   5   8      341.70      401.24     50.28 o 
  -5   5   8       97.08      107.52     27.17 o 
  -4   5   8      167.24      202.85     29.78 o 
  -3   5   8      418.05      370.37     35.80 o 
  -2   5   8      184.53      214.94     22.71 o 
  -1   5   8      453.60      533.18     66.26 o 
   0   5   8      171.30      115.35     26.26 o 
   1   5   8       97.49      125.66     24.48 o 
   2   5   8      124.85      125.44     22.96 o 
   3   5   8      394.85      375.71     40.25 o 
   4   5   8      137.92      111.43     48.65 o 
   5   5   8       12.94       11.49     45.99 o 
   6   5   8       21.68       -0.23     43.09 o 
 -10   6   8      106.37       27.57     43.79 o 
  -9   6   8       76.40      116.07     46.80 o 
  -8   6   8       97.75      148.02     35.56 o 
  -7   6   8        9.38       28.14     28.06 o 
  -6   6   8      131.27       79.24     78.08 o 
  -5   6   8      551.12      528.58     46.07 o 
  -4   6   8      353.74      345.24     38.07 o 
  -3   6   8      275.99      317.96     85.84 o 
  -2   6   8       10.60        4.11     31.51 o 
  -1   6   8      520.26      562.32     47.62 o 
   0   6   8      735.98      719.70     45.79 o 
   1   6   8      252.33      304.42     48.60 o 
   2   6   8      313.16      293.18     29.05 o 
   3   6   8      129.22      132.48     31.28 o 
   4   6   8      149.36      159.97     45.76 o 
   5   6   8      167.31      183.03     57.46 o 
  -9   7   8       75.92       56.20     37.76 o 
  -8   7   8      152.32       78.70     35.33 o 
  -7   7   8      481.13      464.26     50.07 o 
  -6   7   8      121.61      119.68     33.89 o 
  -5   7   8       97.06       86.49     73.33 o 
  -4   7   8       42.81       67.23     28.43 o 
  -3   7   8      201.88      172.18     52.36 o 
  -2   7   8      243.24      249.77     34.06 o 
  -1   7   8       70.40       66.10     25.58 o 
   0   7   8      105.95      112.93     19.79 o 
   1   7   8       11.17       -5.08     20.50 o 
   2   7   8      222.89      253.59     29.53 o 
   3   7   8       77.89       99.27     25.33 o 
   4   7   8      106.09       84.80     46.34 o 
  -7   8   8        3.65       46.18     34.57 o 
  -6   8   8       34.32       -4.29     66.15 o 
  -5   8   8       87.93       81.91     32.25 o 
  -4   8   8      297.59      302.61     40.14 o 
  -3   8   8      208.85      242.78     36.13 o 
  -2   8   8       13.01       30.62     25.72 o 
  -1   8   8      476.07      440.63     46.22 o 
   0   8   8      199.88      181.41     36.70 o 
   1   8   8      246.94      276.74     27.55 o 
   2   8   8      108.15      114.43     25.18 o 
   3   8   8       39.79       33.19     29.05 o 
  -5   9   8      191.10      181.18     50.51 o 
  -4   9   8        7.84       66.04     55.37 o 
  -3   9   8       81.07       89.96     31.14 o 
  -2   9   8       76.63       79.16     30.73 o 
  -1   9   8      111.18      172.70     35.01 o 
   0   9   8        5.07      -10.29     21.09 o 
   1   9   8       14.84      -42.63     42.63 o 
  -4  -9   9       14.77       28.03     37.53 o 
  -3  -9   9       89.93       90.36     51.67 o 
  -2  -9   9       72.40       84.80     49.58 o 
  -7  -8   9       87.92       88.60     32.11 o 
  -6  -8   9       52.39       11.48     28.66 o 
  -5  -8   9      180.75      120.41     31.75 o 
  -4  -8   9      153.56      151.92     32.80 o 
  -3  -8   9       21.72        7.10     26.22 o 
  -2  -8   9       48.33       79.00     44.72 o 
  -1  -8   9      137.24      153.84     49.12 o 
   0  -8   9      181.84      198.09     55.37 o 
   1  -8   9      157.65      110.51     51.67 o 
   2  -8   9       84.94       77.15     37.07 o 
  -9  -7   9       99.71       87.10     31.77 o 
  -8  -7   9      163.78      130.11     33.05 o 
  -7  -7   9       78.14       46.49     27.41 o 
  -6  -7   9       81.31       80.49     38.69 o 
  -5  -7   9       90.88       67.81     28.28 o 
  -4  -7   9      100.51      115.70     29.14 o 
  -3  -7   9      283.59      207.12     33.49 o 
  -2  -7   9       76.35       89.20     41.93 o 
  -1  -7   9       32.45        2.55     37.76 o 
   0  -7   9       26.09        1.74     22.36 o 
   1  -7   9       55.80       37.55     25.66 o 
   2  -7   9       79.67       91.52     37.53 o 
   3  -7   9      266.18      166.35     44.72 o 
   4  -7   9      123.94      177.24     47.73 o 
 -10  -6   9      183.91      141.24     33.73 o 
  -9  -6   9      289.21      223.52     60.59 o 
  -8  -6   9      114.23       84.54     28.89 o 
  -7  -6   9       53.17       54.54     25.66 o 
  -6  -6   9      159.14      170.82     31.30 o 
  -5  -6   9      255.24      268.81     99.05 o 
  -4  -6   9      312.95      348.38     36.78 o 
  -3  -6   9       63.40       85.48     25.68 o 
  -2  -6   9      106.29      106.81     40.31 o 
  -1  -6   9      500.44      493.00     39.74 o 
   0  -6   9      249.87      220.77     30.36 o 
   1  -6   9      250.99      237.94     34.98 o 
   2  -6   9      203.48      206.66     43.09 o 
   3  -6   9        7.65       -3.48     28.50 o 
   4  -6   9      115.71       57.69     37.53 o 
   5  -6   9      161.17      169.36     47.96 o 
 -11  -5   9        7.07       38.92     28.07 o 
 -10  -5   9       43.01       50.85     27.89 o 
  -9  -5   9      124.55       95.39     28.56 o 
  -8  -5   9      295.48      324.76     38.13 o 
  -7  -5   9      529.40      463.22     42.23 o 
  -6  -5   9       63.82       65.92     37.53 o 
  -5  -5   9      448.80      463.33     66.15 o 
  -4  -5   9      209.25      195.01     33.25 o 
  -3  -5   9      421.88      442.76     66.61 o 
  -2  -5   9      414.38      517.05     45.53 o 
  -1  -5   9      217.90      264.65     39.85 o 
   0  -5   9       40.05       18.38     20.15 o 
   1  -5   9       59.54       65.68     38.23 o 
   2  -5   9      542.93      490.94     57.92 o 
   3  -5   9      364.16      350.97     40.20 o 
   4  -5   9      177.91      154.41     29.81 o 
   5  -5   9       52.49       58.93     28.50 o 
   6  -5   9        9.86       13.18     25.08 o 
 -12  -4   9       92.84       99.36     37.65 o 
 -11  -4   9      234.82      259.55     38.13 o 
 -10  -4   9      511.02      486.04     45.56 o 
  -9  -4   9      336.22      280.46     35.63 o 
  -8  -4   9       45.26       35.24     23.38 o 
  -7  -4   9        8.16       16.57     21.82 o 
  -6  -4   9      528.75      478.98     39.52 o 
  -5  -4   9      691.51      693.22     46.09 o 
  -4  -4   9      323.95      318.76     31.45 o 
  -3  -4   9      207.28      199.65     20.60 o 
  -2  -4   9      159.06      184.34     24.41 o 
  -1  -4   9      741.56      677.85     40.40 o 
   0  -4   9      862.90      854.28     87.69 o 
   1  -4   9      474.20      491.83     37.74 o 
   2  -4   9      173.38      153.60     26.39 o 
   3  -4   9       45.09       53.38     22.61 o 
   4  -4   9      183.43      183.72     40.54 o 
   5  -4   9      237.94      217.94     52.24 o 
   6  -4   9      571.52      414.39     52.71 o 
 -12  -3   9       86.00       83.02     29.62 o 
 -11  -3   9       69.14        9.87     25.48 o 
 -10  -3   9       50.46       72.31     37.65 o 
  -9  -3   9      261.39      285.46     39.39 o 
  -8  -3   9      605.16      543.54     44.72 o 
  -7  -3   9      613.84      604.29     44.40 o 
  -6  -3   9       66.01       54.34     21.43 o 
  -5  -3   9      127.32       92.43     42.51 o 
  -4  -3   9      994.61     1023.19     37.63 o 
  -3  -3   9      664.64      654.02     30.55 o 
  -2  -3   9      886.89      843.16     40.79 o 
  -1  -3   9      654.33      645.95     36.69 o 
   0  -3   9       13.81        8.25     17.19 o 
   1  -3   9      594.08      619.06     60.93 o 
   2  -3   9      688.29      704.32     67.88 o 
   3  -3   9      748.65      753.67     73.21 o 
   4  -3   9      194.60      236.78     48.19 o 
   5  -3   9       65.38       62.56     26.39 o 
   6  -3   9       39.46        4.60     24.68 o 
   7  -3   9       98.48       62.83     31.75 o 
 -12  -2   9      109.44      117.08     31.21 o 
 -11  -2   9      472.00      508.93     46.92 o 
 -10  -2   9      839.00      798.62     66.03 o 
  -9  -2   9      197.85      190.24     29.27 o 
  -8  -2   9       50.87       21.16     21.08 o 
  -7  -2   9       11.27       -2.20     19.03 o 
  -6  -2   9      198.60      172.22     40.89 o 
  -5  -2   9     1010.92     1047.78     30.80 o 
  -4  -2   9      982.60      978.54     29.74 o 
  -3  -2   9      126.21      140.73     17.65 o 
  -2  -2   9      118.90      131.47     20.71 o 
  -1  -2   9      678.35      670.70     41.59 o 
   0  -2   9     1841.33     1910.33     64.55 o 
   1  -2   9      728.99      764.33     61.40 o 
   2  -2   9       79.36       31.05     30.12 o 
   3  -2   9       42.88       91.52     35.68 o 
   4  -2   9      204.20      205.97     46.11 o 
   5  -2   9     1086.49     1059.49     85.49 o 
   6  -2   9      188.91      174.53     33.29 o 
   7  -2   9       12.68       18.93     71.59 o 
 -13  -1   9      256.51      279.64     67.19 o 
 -12  -1   9       53.02       45.18     48.65 o 
 -11  -1   9       26.91       36.26     48.31 o 
 -10  -1   9        2.46      -20.26     20.26 o 
  -9  -1   9      613.26      660.06     44.83 o 
  -8  -1   9      954.26      881.20     37.23 o 
  -7  -1   9      369.86      437.02     26.85 o 
  -6  -1   9      125.76      156.95     15.25 o 
  -5  -1   9       18.74       27.42     11.38 o 
  -4  -1   9     1310.89     1305.51     35.66 o 
  -3  -1   9     1271.44     1258.91     64.99 o 
  -2  -1   9     1351.11     1330.03     49.71 o 
  -1  -1   9      676.27      709.98     34.95 o 
   0  -1   9       19.15       21.31     26.88 o 
   1  -1   9      517.52      523.84     55.37 o 
   2  -1   9     1514.86     1381.43     65.34 o 
   3  -1   9      639.67      560.39     46.22 o 
   4  -1   9      377.51      372.15     40.89 o 
   5  -1   9       48.31       26.44     27.72 o 
   6  -1   9        2.35       -5.79     27.98 o 
   7  -1   9       66.62       58.17     31.76 o 
 -13   0   9        0.40       45.64     55.14 o 
 -12   0   9       98.05       91.05     52.82 o 
 -11   0   9     1160.88     1341.92    102.87 o 
 -10   0   9      405.27      433.97     32.21 o 
  -9   0   9      330.92      303.02     49.14 o 
  -8   0   9       29.31       36.11     16.15 o 
  -7   0   9        6.65       31.39     14.93 o 
  -6   0   9      116.40      119.45     14.66 o 
  -5   0   9      394.77      406.88     24.51 o 
  -4   0   9     2094.37     1925.36    142.79 o 
  -3   0   9      274.76      312.52     27.25 o 
  -2   0   9      666.92      737.67     35.79 o 
  -1   0   9      436.48      474.54     44.60 o 
   0   0   9     1803.31     1787.46     72.00 o 
   1   0   9      969.89     1021.21     53.93 o 
   2   0   9       96.70       58.83     39.85 o 
   3   0   9       19.36       38.35     24.71 o 
   4   0   9      715.09      738.07     55.26 o 
   5   0   9      693.16      661.31     52.35 o 
   6   0   9      287.40      309.44     41.36 o 
   7   0   9        1.17      -37.19     37.19 o 
 -13   1   9      224.94      227.75     67.42 o 
 -12   1   9       80.26       32.77     32.23 o 
 -11   1   9       28.50        7.35     27.09 o 
 -10   1   9        2.65       11.91     35.80 o 
  -9   1   9      606.27      580.08     60.24 o 
  -8   1   9     1011.55      905.37     62.79 o 
  -7   1   9      358.94      406.04     26.51 o 
  -6   1   9      136.74      154.66     21.05 o 
  -5   1   9       19.78       37.32     13.41 o 
  -4   1   9     1313.16     1277.54     42.34 o 
  -3   1   9     1428.85     1424.68     52.79 o 
  -2   1   9     1227.19     1216.26     48.51 o 
  -1   1   9      670.41      697.25     29.00 o 
   0   1   9       18.54       12.10     21.54 o 
   1   1   9      522.14      545.61     41.70 o 
   2   1   9     1507.07     1401.93     64.96 o 
   3   1   9      617.85      564.84     45.16 o 
   4   1   9      396.74      397.26     65.68 o 
   5   1   9       45.26       61.86     46.45 o 
   6   1   9        5.05       -2.16     26.30 o 
   7   1   9       58.64       77.76     33.39 o 
 -12   2   9      113.56       95.61     35.63 o 
 -11   2   9      472.99      550.39     93.83 o 
 -10   2   9      844.44      878.08     72.29 o 
  -9   2   9      211.90      255.08     44.95 o 
  -8   2   9       41.73       48.19     30.12 o 
  -7   2   9       13.48       -4.63     25.25 o 
  -6   2   9      143.51      131.60     32.67 o 
  -5   2   9      945.39      914.46     63.94 o 
  -4   2   9      987.32     1042.81     66.73 o 
  -3   2   9      125.43      176.44     26.10 o 
  -2   2   9      107.01      107.56     15.36 o 
  -1   2   9      667.29      715.74     48.89 o 
   0   2   9     1768.92     1725.58     54.62 o 
   1   2   9      747.59      778.78     60.93 o 
   2   2   9       88.22       76.29     26.39 o 
   3   2   9       46.20       65.48     26.72 o 
   4   2   9      199.62      229.90     57.57 o 
   5   2   9     1099.76     1055.30     61.28 o 
   6   2   9      198.23      224.29     37.32 o 
   7   2   9       17.85      -25.76     44.02 o 
 -12   3   9       86.23       72.29     48.19 o 
 -11   3   9       92.04      146.42     46.57 o 
 -10   3   9       49.72       28.96     38.00 o 
  -9   3   9      286.69      258.10     48.42 o 
  -8   3   9      633.46      687.18     65.10 o 
  -7   3   9      663.89      733.28     66.49 o 
  -6   3   9       70.67       38.92     29.19 o 
  -5   3   9      127.28      147.56     26.39 o 
  -4   3   9     1095.44     1074.80     50.12 o 
  -3   3   9      764.90      787.25     34.72 o 
  -2   3   9      810.24      789.71     34.90 o 
  -1   3   9      600.12      607.53     32.53 o 
   0   3   9       14.65       19.40     16.63 o 
   1   3   9      626.19      635.32     66.96 o 
   2   3   9      647.22      645.87     48.80 o 
   3   3   9      710.94      719.35     51.89 o 
   4   3   9      219.48      240.71     47.61 o 
   5   3   9       66.76       64.73     41.12 o 
   6   3   9       59.20       47.29     48.19 o 
   7   3   9       68.59       68.55     31.45 o 
 -12   4   9       95.05       39.62     48.19 o 
 -11   4   9      211.48      230.99     54.21 o 
 -10   4   9      563.12      563.92     70.20 o 
  -9   4   9      323.21      312.54     53.75 o 
  -8   4   9       39.59       33.59     33.59 o 
  -7   4   9       11.28      -22.84     22.84 o 
  -6   4   9      420.67      428.86     40.67 o 
  -5   4   9      701.19      753.74     46.91 o 
  -4   4   9      272.73      283.26     52.48 o 
  -3   4   9      196.24      173.32     21.42 o 
  -2   4   9      133.23      147.82     26.52 o 
  -1   4   9      681.17      696.97     38.48 o 
   0   4   9      875.71      884.45     39.06 o 
   1   4   9      466.40      513.51     36.46 o 
   2   4   9      151.28      238.09     44.25 o 
   3   4   9       37.89       10.50     26.04 o 
   4   4   9      180.90      208.67     63.02 o 
   5   4   9      252.28      324.25     90.94 o 
   6   4   9      608.76      542.57     50.25 o 
 -11   5   9       12.89       40.54     43.79 o 
 -10   5   9       39.80       10.43     40.54 o 
  -9   5   9      136.27      129.51     45.87 o 
  -8   5   9      320.59      419.81     59.77 o 
  -7   5   9      565.86      649.41     51.62 o 
  -6   5   9       92.82      114.23     29.84 o 
  -5   5   9      453.64      459.01     46.11 o 
  -4   5   9      245.90      220.13     31.12 o 
  -3   5   9      481.96      475.33     44.02 o 
  -2   5   9      377.76      375.28     28.68 o 
  -1   5   9      187.12      196.04     24.51 o 
   0   5   9       37.36       44.40     19.83 o 
   1   5   9       61.37       68.12     21.25 o 
   2   5   9      531.63      545.76     49.00 o 
   3   5   9      346.22      338.28     56.18 o 
   4   5   9      163.27      164.25     34.71 o 
   5   5   9       58.87       93.19     33.00 o 
 -10   6   9      187.95      234.93     56.76 o 
  -9   6   9      293.85      271.07     56.07 o 
  -8   6   9      115.58      132.17     35.88 o 
  -7   6   9       41.53       30.75     34.52 o 
  -6   6   9      133.88      127.38     32.29 o 
  -5   6   9      200.68      237.76     35.20 o 
  -4   6   9      293.23      219.23     35.10 o 
  -3   6   9       55.82       50.99     25.10 o 
  -2   6   9       86.40      128.86     30.47 o 
  -1   6   9      488.17      474.11     42.39 o 
   0   6   9      214.72      293.36     29.68 o 
   1   6   9      237.08      238.35     27.59 o 
   2   6   9      191.98      248.73     44.14 o 
   3   6   9       11.05       21.79     28.58 o 
   4   6   9      100.41      130.94     35.20 o 
  -8   7   9      169.32      156.77     41.01 o 
  -7   7   9       88.59       92.07     34.69 o 
  -6   7   9       77.78       99.76     33.73 o 
  -5   7   9       92.38       59.95     29.11 o 
  -4   7   9      133.62      155.50     32.16 o 
  -3   7   9      276.27      259.38     37.08 o 
  -2   7   9       54.16       46.22     54.33 o 
  -1   7   9       25.82       25.71     21.58 o 
   0   7   9       25.16       60.31     18.67 o 
   1   7   9       54.00       73.70     23.60 o 
   2   7   9       82.16       83.26     32.60 o 
   3   7   9      250.78      242.53     40.34 o 
   4   7   9      121.36      113.99     52.82 o 
  -7   8   9       75.03       32.79     34.62 o 
  -6   8   9       29.00       31.90     31.43 o 
  -5   8   9      172.12      228.05     39.71 o 
  -4   8   9      133.25      148.02     35.10 o 
  -3   8   9       26.42       33.03     27.59 o 
  -2   8   9       54.06       82.11     30.70 o 
  -1   8   9      123.05      134.19     32.56 o 
   0   8   9      149.26      148.74     28.74 o 
   1   8   9      125.32      105.71     26.56 o 
   2   8   9       73.75       90.24     25.06 o 
  -3   9   9       76.29       52.13     37.07 o 
  -2   9   9       48.21       25.02     35.91 o 
  -6  -8  10      222.84      252.89     41.10 o 
  -5  -8  10      175.18      233.82     39.19 o 
  -4  -8  10       57.54       39.93     54.21 o 
  -3  -8  10       29.31      -35.22     38.69 o 
  -2  -8  10       58.53       83.41     45.41 o 
  -1  -8  10      140.13      188.82     52.59 o 
   0  -8  10       18.83       56.76     46.57 o 
  -8  -7  10      248.25      262.05     41.70 o 
  -7  -7  10      240.29      255.76     38.35 o 
  -6  -7  10      149.32       91.64     39.62 o 
  -5  -7  10       79.63       72.05     28.65 o 
  -4  -7  10      133.72      121.72     31.29 o 
  -3  -7  10      273.41      285.90     56.53 o 
  -2  -7  10      208.50      219.64     52.36 o 
  -1  -7  10       89.98      143.88     47.03 o 
   0  -7  10      183.12      210.60     50.74 o 
   1  -7  10      225.01      214.08     46.80 o 
   2  -7  10      206.47      177.93     47.50 o 
   3  -7  10      134.55      121.17     43.33 o 
 -10  -6  10      284.24      240.95     62.09 o 
  -9  -6  10      226.47      198.12     87.35 o 
  -8  -6  10        6.07      -17.39     23.66 o 
  -7  -6  10      172.31      136.27     53.63 o 
  -6  -6  10      229.45      238.24     36.06 o 
  -5  -6  10      308.90      325.66     37.74 o 
  -4  -6  10      133.40      191.76     31.67 o 
  -3  -6  10        1.57       22.71     34.75 o 
  -2  -6  10      118.10      146.89     44.02 o 
  -1  -6  10      160.06      173.39     62.67 o 
   0  -6  10       76.52       72.01     24.02 o 
   1  -6  10      120.27       73.68     34.06 o 
   2  -6  10       80.66       52.59     34.75 o 
   3  -6  10       42.55       35.22     34.75 o 
   4  -6  10       96.71      129.98     43.56 o 
 -11  -5  10       24.50       42.86     37.07 o 
 -10  -5  10        7.79       29.43     26.95 o 
  -9  -5  10      167.69      187.48     34.04 o 
  -8  -5  10      214.81      233.20     43.67 o 
  -7  -5  10      301.83      348.57     38.56 o 
  -6  -5  10       87.88       88.64     26.35 o 
  -5  -5  10       84.38       64.54     46.80 o 
  -4  -5  10      104.94      122.25     26.26 o 
  -3  -5  10      306.81      350.31     56.30 o 
  -2  -5  10      183.07      231.94     33.02 o 
  -1  -5  10      270.11      310.43     40.20 o 
   0  -5  10      150.95      139.43     26.74 o 
   1  -5  10      371.87      381.58     52.59 o 
   2  -5  10      256.90      326.91     51.43 o 
   3  -5  10      159.43      165.65     45.41 o 
   4  -5  10       41.35       43.12     36.03 o 
   5  -5  10        9.19       16.06     24.36 o 
 -11  -4  10      354.10      362.72     43.36 o 
 -10  -4  10      479.85      462.63     79.12 o 
  -9  -4  10      210.54      189.70     47.61 o 
  -8  -4  10        2.71       14.45     22.96 o 
  -7  -4  10       79.05       79.31     28.50 o 
  -6  -4  10      296.71      279.99     47.26 o 
  -5  -4  10      453.15      434.50     38.63 o 
  -4  -4  10      438.81      406.09     36.20 o 
  -3  -4  10      110.21       92.38     21.53 o 
  -2  -4  10       10.40        9.13     17.66 o 
  -1  -4  10      691.62      689.60     43.74 o 
   0  -4  10      252.21      259.72     30.12 o 
   1  -4  10      169.42       94.53     35.22 o 
   2  -4  10       30.80       37.32     47.26 o 
   3  -4  10       26.86       18.61     22.23 o 
   4  -4  10      142.26       82.82     26.52 o 
   5  -4  10      360.02      344.44     41.61 o 
 -12  -3  10       44.97       92.68     50.62 o 
 -11  -3  10       27.29       58.63     28.34 o 
 -10  -3  10      101.81       95.46     29.23 o 
  -9  -3  10      130.32       97.97     28.64 o 
  -8  -3  10      369.58      410.32     39.09 o 
  -7  -3  10      270.57      243.10     30.98 o 
  -6  -3  10       29.46       30.43     24.56 o 
  -5  -3  10      399.61      417.83     35.87 o 
  -4  -3  10       36.10       55.14     18.57 o 
  -3  -3  10      155.86      173.92     25.08 o 
  -2  -3  10      323.00      338.03     45.29 o 
  -1  -3  10       66.48       73.66     21.68 o 
   0  -3  10      128.06      110.05     34.98 o 
   1  -3  10      164.54      170.75     40.54 o 
   2  -3  10      585.50      590.56     64.87 o 
   3  -3  10      226.63      218.25     49.35 o 
   4  -3  10       55.81       70.43     39.62 o 
   5  -3  10        9.14       -3.90     23.99 o 
   6  -3  10       91.83       38.89     28.96 o 
 -12  -2  10      112.71       80.22     30.82 o 
 -11  -2  10      778.92      710.07     53.27 o 
 -10  -2  10      454.36      404.12     40.98 o 
  -9  -2  10      109.94       69.09     26.11 o 
  -8  -2  10       11.67      -14.08     19.84 o 
  -7  -2  10       27.25       21.04     20.96 o 
  -6  -2  10      268.74      314.66     32.12 o 
  -5  -2  10      998.57     1028.31     37.94 o 
  -4  -2  10      573.19      584.05     24.87 o 
  -3  -2  10      785.42      769.05     40.04 o 
  -2  -2  10      162.67      164.29     23.22 o 
  -1  -2  10      429.79      473.18     32.88 o 
   0  -2  10     1237.76     1159.12     79.24 o 
   1  -2  10      142.25      126.04     36.61 o 
   2  -2  10       45.89       75.99     35.22 o 
   3  -2  10       69.43      127.19     38.23 o 
   4  -2  10      329.34      245.82     49.35 o 
   5  -2  10      336.16      293.31     55.60 o 
   6  -2  10       96.45      106.51     59.54 o 
 -12  -1  10       74.81       40.08     48.89 o 
 -11  -1  10       24.89       22.64     26.14 o 
 -10  -1  10       60.49       43.93     25.11 o 
  -9  -1  10      457.88      491.61     41.00 o 
  -8  -1  10      258.68      251.27     39.04 o 
  -7  -1  10       67.25       81.35     17.60 o 
  -6  -1  10       13.05       21.04     12.30 o 
  -5  -1  10      198.48      189.75     20.20 o 
  -4  -1  10      757.28      753.26     31.91 o 
  -3  -1  10      270.23      278.03     26.89 o 
  -2  -1  10       83.81       82.25     18.79 o 
  -1  -1  10      104.13      123.26     34.06 o 
   0  -1  10       15.14       24.33     29.19 o 
   1  -1  10      247.34      180.25     41.47 o 
   2  -1  10      430.91      371.62     52.82 o 
   3  -1  10      385.68      373.24     56.30 o 
   4  -1  10       92.49      122.39     32.03 o 
   5  -1  10       35.80       -3.04     46.45 o 
   6  -1  10       58.28       74.22     44.48 o 
   7  -1  10      131.31       79.71     35.74 o 
 -12   0  10      104.94       27.80     51.20 o 
 -11   0  10      674.31      576.89     75.99 o 
 -10   0  10      628.55      566.93     72.05 o 
  -9   0  10       51.74       75.58     25.44 o 
  -8   0  10        1.72       13.57     15.96 o 
  -7   0  10        2.35       21.63     13.44 o 
  -6   0  10      233.20      247.50     18.64 o 
  -5   0  10      784.52      799.06     32.99 o 
  -4   0  10     1545.55     1482.70     54.64 o 
  -3   0  10      142.27      111.42     23.40 o 
  -2   0  10        1.44        8.73     16.83 o 
  -1   0  10      463.49      552.80     57.92 o 
   1   0  10      485.04      460.38     41.95 o 
   2   0  10       70.71       58.55     25.97 o 
   3   0  10       40.96       77.14     27.87 o 
   4   0  10      250.82      239.52     36.79 o 
   5   0  10      491.75      515.93     50.04 o 
   6   0  10       25.17       34.54     32.51 o 
   7   0  10        3.11      -16.03     30.93 o 
 -12   1  10       70.97      -12.28     48.19 o 
 -11   1  10       28.83       58.47     29.65 o 
 -10   1  10       65.23       45.09     26.74 o 
  -9   1  10      487.83      478.12     42.12 o 
  -8   1  10      203.37      174.16     29.39 o 
  -7   1  10       89.15       84.26     17.43 o 
  -6   1  10       10.74       35.93     14.86 o 
  -5   1  10      200.21      195.49     21.17 o 
  -4   1  10      855.16      898.61     35.35 o 
  -3   1  10      226.63      231.88     27.57 o 
  -2   1  10       44.63       33.90     18.31 o 
  -1   1  10       97.00      124.24     27.25 o 
   0   1  10       16.10       43.95     24.21 o 
   1   1  10      309.80      259.73     39.27 o 
   2   1  10      385.04      381.03     39.79 o 
   3   1  10      361.10      432.86     62.90 o 
   4   1  10      102.05       68.32     28.97 o 
   5   1  10       37.52       30.04     35.45 o 
   6   1  10       68.53       58.58     31.58 o 
   7   1  10      110.03       97.31     43.79 o 
 -12   2  10      144.74      137.37     38.25 o 
 -11   2  10      730.48      759.92     71.59 o 
 -10   2  10      434.66      510.81     47.07 o 
  -9   2  10      112.19      127.73     31.44 o 
  -8   2  10       15.16      -25.95     25.95 o 
  -7   2  10       16.63       15.06     27.57 o 
  -6   2  10      242.20      263.19     40.08 o 
  -5   2  10     1112.82     1036.79     68.12 o 
  -4   2  10      561.59      550.39     31.32 o 
  -3   2  10      789.02      750.01     41.36 o 
  -2   2  10      129.44      111.80     20.54 o 
  -1   2  10      456.97      470.85     34.04 o 
   0   2  10     1255.79     1268.14     60.60 o 
   1   2  10      139.24      161.00     30.45 o 
   2   2  10       43.54       48.62     26.16 o 
   3   2  10       73.68       94.71     29.16 o 
   4   2  10      329.01      351.89     44.72 o 
   5   2  10      290.05      292.68     42.01 o 
   6   2  10      103.30      111.50     34.45 o 
 -12   3  10       54.38       17.45     49.70 o 
 -11   3  10       30.55        3.94     38.00 o 
 -10   3  10      110.84       64.18     40.54 o 
  -9   3  10      123.88      133.22     41.93 o 
  -8   3  10      360.26      395.25     54.68 o 
  -7   3  10      254.97      270.61     44.95 o 
  -6   3  10       35.82       13.67     28.27 o 
  -5   3  10      451.44      441.72     37.57 o 
  -4   3  10       67.18       99.51     24.87 o 
  -3   3  10      205.13      238.01     21.23 o 
  -2   3  10      223.99      233.39     24.62 o 
  -1   3  10       49.11       41.18     19.00 o 
   0   3  10      151.20      161.33     30.55 o 
   1   3  10      214.56      200.88     50.39 o 
   2   3  10      540.22      492.11     45.56 o 
   3   3  10      200.08      226.17     40.20 o 
   4   3  10       55.94       -2.31     45.41 o 
   5   3  10       10.61       19.63     28.70 o 
   6   3  10       93.14       93.19     41.59 o 
 -11   4  10      337.31      378.34     63.25 o 
 -10   4  10      461.35      523.61     67.42 o 
  -9   4  10      194.48      281.96     53.29 o 
  -8   4  10        1.77        0.23     32.90 o 
  -7   4  10       74.52       74.83     34.06 o 
  -6   4  10      342.30      355.23     37.90 o 
  -5   4  10      506.80      476.93     41.22 o 
  -4   4  10      438.66      407.96     38.07 o 
  -3   4  10      111.96      105.80     20.20 o 
  -2   4  10        7.64       -4.84     17.78 o 
  -1   4  10      753.42      715.37     37.39 o 
   0   4  10      255.97      236.38     32.07 o 
   1   4  10      145.67      103.59     29.56 o 
   2   4  10       30.24       57.25     28.67 o 
   3   4  10       35.18       26.33     28.20 o 
   4   4  10      125.73      129.73     33.85 o 
   5   4  10      358.90      362.37     44.30 o 
 -10   5  10        5.61       94.53     44.95 o 
  -9   5  10      164.30      172.14     48.89 o 
  -8   5  10      219.99      183.49     48.65 o 
  -7   5  10      283.87      358.10     42.94 o 
  -6   5  10       76.06       36.22     60.59 o 
  -5   5  10      107.93      114.68     38.00 o 
  -4   5  10      150.76      155.87     29.59 o 
  -3   5  10      320.50      351.20     39.97 o 
  -2   5  10      143.19      175.47     21.60 o 
  -1   5  10      234.23      214.18     29.95 o 
   0   5  10      173.24      181.93     24.65 o 
   1   5  10      406.85      427.90     79.93 o 
   2   5  10      235.47      206.48     61.86 o 
   3   5  10      137.56      100.68     66.26 o 
   4   5  10       37.57       17.37     28.89 o 
   5   5  10        6.70       37.18     30.73 o 
  -9   6  10      209.38      236.55     56.99 o 
  -8   6  10        6.59        8.33     31.04 o 
  -7   6  10      180.97      168.38     37.38 o 
  -6   6  10      256.03      246.37     76.22 o 
  -5   6  10      347.71      366.98     42.41 o 
  -4   6  10      141.64      209.70     42.28 o 
  -3   6  10        1.67       -2.37     23.10 o 
  -2   6  10      140.43      138.86     25.19 o 
  -1   6  10      201.29      202.54     23.30 o 
   0   6  10       88.27       45.59     22.73 o 
   1   6  10      115.28      115.72     33.23 o 
   2   6  10       77.17       99.66     33.63 o 
   3   6  10       27.70       68.56     40.20 o 
   4   6  10       96.05      168.62     37.34 o 
  -8   7  10      229.46      172.67     42.40 o 
  -7   7  10      223.92      294.71     67.19 o 
  -6   7  10      142.15      172.93     37.80 o 
  -5   7  10      100.79       90.70     38.69 o 
  -4   7  10      156.84      164.83     35.19 o 
  -3   7  10      267.22      308.06     40.17 o 
  -2   7  10      176.67      233.09     86.42 o 
  -1   7  10       73.39       70.77     24.69 o 
   0   7  10      199.67      198.79     37.35 o 
   1   7  10      255.16      324.45     43.40 o 
   2   7  10      203.56      224.91     41.28 o 
   3   7  10      128.94      190.21     60.47 o 
  -6   8  10      248.71      259.08     71.71 o 
  -5   8  10      187.34      164.96     39.24 o 
  -4   8  10       75.63       88.96     32.20 o 
  -3   8  10       28.87       88.50     30.61 o 
  -2   8  10       71.80       58.66     29.77 o 
  -1   8  10      178.77      227.15     45.24 o 
   0   8  10       23.15       56.44     34.49 o 
  -5  -8  11      159.43      172.37     56.30 o 
  -4  -8  11       74.72       14.60     43.09 o 
  -3  -8  11        7.15      -12.51     39.62 o 
  -2  -8  11       99.72       80.16     47.26 o 
  -7  -7  11       99.41       49.36     28.79 o 
  -6  -7  11       28.37       18.25     26.78 o 
  -5  -7  11       98.97      123.13     32.30 o 
  -4  -7  11      141.35      120.28     31.68 o 
  -3  -7  11      266.92      387.38     61.16 o 
  -2  -7  11       46.55       56.07     41.24 o 
  -1  -7  11        6.45       17.38     38.00 o 
   1  -7  11      300.81      360.50     57.23 o 
  -9  -6  11       36.16       55.35     30.94 o 
  -8  -6  11      121.44      140.33     31.79 o 
  -7  -6  11      203.43      176.69     33.53 o 
  -6  -6  11      185.55      158.32     57.57 o 
  -5  -6  11      221.39      270.97     36.20 o 
  -4  -6  11      126.25      114.48     28.89 o 
  -3  -6  11       47.76       10.19     35.91 o 
  -2  -6  11      219.90      270.61     50.74 o 
  -1  -6  11      443.32      492.56     63.02 o 
   0  -6  11       47.77       33.13     31.74 o 
   1  -6  11       27.66       61.40     34.98 o 
   2  -6  11       39.49       43.56     34.75 o 
   3  -6  11      197.68      193.69     48.65 o 
 -10  -5  11      185.86      234.13     38.99 o 
  -9  -5  11      149.78      144.15     45.87 o 
  -8  -5  11      232.09      189.48     33.40 o 
  -7  -5  11      125.82      132.31     32.44 o 
  -6  -5  11      118.39       73.82     27.00 o 
  -5  -5  11      161.98      113.90     26.91 o 
  -4  -5  11      201.76      216.68     32.33 o 
  -3  -5  11      229.29      253.93     43.56 o 
  -2  -5  11       20.15       75.58     23.35 o 
  -1  -5  11      194.77      206.72     68.23 o 
   0  -5  11       93.30      124.65     39.15 o 
   1  -5  11      184.05      174.69     43.79 o 
   2  -5  11      142.99      196.24     46.34 o 
   3  -5  11       34.44       44.95     37.07 o 
   4  -5  11       45.42       17.38     35.68 o 
 -11  -4  11      308.05      274.54     79.00 o 
 -10  -4  11       52.52       80.91     30.00 o 
  -9  -4  11        4.91        8.28     24.59 o 
  -8  -4  11      104.59      122.60     29.72 o 
  -7  -4  11      457.10      429.17     64.64 o 
  -6  -4  11      198.32      188.55     30.36 o 
  -5  -4  11      390.57      388.70     36.88 o 
  -4  -4  11       42.13       51.18     22.71 o 
  -3  -4  11       49.43       35.34     30.35 o 
  -2  -4  11      460.17      535.59     39.68 o 
  -1  -4  11      399.11      318.80     48.89 o 
   0  -4  11      263.07      210.37     44.72 o 
   1  -4  11       31.84      -15.52     28.50 o 
   2  -4  11       31.11       51.67     35.91 o 
   3  -4  11      250.21      231.34     34.54 o 
   4  -4  11      431.14      427.27     43.89 o 
   5  -4  11      147.69       60.70     42.17 o 
 -12  -3  11       23.77       33.13     38.00 o 
 -11  -3  11       88.26       81.66     29.95 o 
 -10  -3  11      151.52      146.12     32.35 o 
  -9  -3  11      484.19      479.24     43.59 o 
  -8  -3  11      176.52      115.81     28.17 o 
  -7  -3  11      108.69       86.13     25.21 o 
  -6  -3  11       59.81       44.30     23.04 o 
  -5  -3  11      135.92      117.64     36.61 o 
  -4  -3  11      412.62      400.76     33.32 o 
  -3  -3  11       91.73       92.80     22.25 o 
  -2  -3  11      132.99      136.51     45.06 o 
  -1  -3  11      113.49      122.56     35.45 o 
   0  -3  11       17.30        9.27     30.58 o 
   1  -3  11       99.77      114.68     38.69 o 
   2  -3  11      184.04      162.18     44.72 o 
   3  -3  11        2.31      -14.36     31.05 o 
   4  -3  11        7.73       26.88     37.07 o 
   5  -3  11      137.24       76.48     30.84 o 
 -12  -2  11       13.10       29.08     28.11 o 
 -11  -2  11      304.04      287.61     49.35 o 
 -10  -2  11      144.23      115.38     29.95 o 
  -9  -2  11        1.82       -6.58     22.50 o 
  -8  -2  11      218.63      218.26     31.14 o 
  -7  -2  11      299.48      310.87     33.38 o 
  -6  -2  11      559.01      515.73     39.27 o 
  -5  -2  11      152.11      154.49     20.11 o 
  -4  -2  11       51.21       66.28     20.90 o 
  -3  -2  11      125.51      150.62     24.15 o 
  -2  -2  11      157.49      173.53     25.07 o 
  -1  -2  11      855.64      719.15     67.88 o 
   0  -2  11      281.83      280.57     47.26 o 
   1  -2  11      124.31      149.90     39.15 o 
   2  -2  11      160.86      156.85     42.63 o 
   3  -2  11      166.95       89.20     39.85 o 
   4  -2  11      370.43      470.09     65.80 o 
   5  -2  11      318.19      367.68     63.94 o 
 -12  -1  11       25.57       64.64     50.28 o 
 -11  -1  11       95.86       94.99     48.65 o 
 -10  -1  11      311.68      286.65     35.77 o 
  -9  -1  11      387.26      409.47     38.68 o 
  -8  -1  11      185.88      174.13     28.72 o 
  -7  -1  11      144.94      143.58     26.51 o 
  -6  -1  11       72.55       49.07     14.98 o 
  -5  -1  11      403.53      385.56     23.60 o 
  -4  -1  11      407.21      455.07     33.74 o 
  -3  -1  11       97.27       68.16     20.58 o 
  -2  -1  11       83.59      100.32     33.59 o 
  -1  -1  11        4.27       35.68     30.12 o 
   0  -1  11       94.67       79.47     33.36 o 
   1  -1  11        8.94       34.29     31.97 o 
   2  -1  11       65.33       63.71     36.14 o 
   3  -1  11      166.28      222.88     48.89 o 
   4  -1  11        5.52       39.62     37.76 o 
   5  -1  11      145.37      185.81     49.58 o 
   6  -1  11      191.76       81.55     45.64 o 
 -12   0  11        2.33       -8.11     45.41 o 
 -11   0  11      218.97      218.48     58.62 o 
 -10   0  11      254.80      328.99     61.86 o 
  -9   0  11        3.31        6.95     40.54 o 
  -8   0  11       77.57      101.47     19.82 o 
  -7   0  11      473.77      492.18     25.76 o 
  -6   0  11      661.68      674.49     32.75 o 
  -5   0  11      211.26      257.72     29.14 o 
  -4   0  11      123.18      126.92     24.33 o 
  -3   0  11      107.39      106.51     22.25 o 
  -2   0  11      676.48      572.03     59.31 o 
  -1   0  11      461.73      415.64     53.29 o 
   0   0  11      686.84      643.85     66.03 o 
   1   0  11       29.82       22.24     32.20 o 
   2   0  11       89.85       53.32     60.47 o 
   3   0  11      214.43      189.90     35.05 o 
   4   0  11      349.25      322.42     42.52 o 
   5   0  11      248.15      252.58     41.29 o 
   6   0  11      120.78       94.87     36.51 o 
 -12   1  11       24.08       37.53     51.67 o 
 -11   1  11       91.54      221.03     58.38 o 
 -10   1  11      317.91      325.42     55.49 o 
  -9   1  11      352.57      404.82     40.12 o 
  -8   1  11      174.71      217.20     31.40 o 
  -7   1  11      166.78      190.02     23.12 o 
  -6   1  11       68.16       70.86     18.84 o 
  -5   1  11      443.38      441.20     38.32 o 
  -4   1  11      299.57      284.12     35.24 o 
  -3   1  11      101.34      110.35     22.65 o 
  -2   1  11      125.70      160.79     39.39 o 
  -1   1  11        4.09       20.39     32.20 o 
   0   1  11      100.50       92.40     28.39 o 
   1   1  11        5.94        7.90     24.10 o 
   2   1  11       46.89       67.99     29.89 o 
   3   1  11      187.56      212.95     35.59 o 
   4   1  11        4.23       12.39     28.26 o 
   5   1  11      146.32      178.35     37.74 o 
   6   1  11      186.28      191.14     52.13 o 
 -12   2  11       33.07       42.31     34.01 o 
 -11   2  11      278.01      263.22     40.83 o 
 -10   2  11      136.79      120.11     32.78 o 
  -9   2  11        1.70      -23.59     23.59 o 
  -8   2  11      204.45      170.00     34.64 o 
  -7   2  11      290.86      333.26     35.82 o 
  -6   2  11      577.54      533.34     54.68 o 
  -5   2  11      199.19      225.72     23.82 o 
  -4   2  11       48.21       50.15     17.50 o 
  -3   2  11      131.71      136.93     40.08 o 
  -2   2  11      149.68      176.08     41.47 o 
  -1   2  11      958.56      871.92     51.81 o 
   0   2  11      278.18      303.67     36.57 o 
   1   2  11       99.89       19.92     25.19 o 
   2   2  11      159.23      182.26     49.70 o 
   3   2  11      159.76      192.37     56.53 o 
   4   2  11      342.43      390.75     45.55 o 
   5   2  11      305.37      329.34     61.74 o 
 -12   3  11       15.52       73.68     44.48 o 
 -11   3  11       79.79      -19.85     69.62 o 
 -10   3  11      139.63      210.60     48.65 o 
  -9   3  11      453.40      518.28     63.25 o 
  -8   3  11      155.55      257.63     45.87 o 
  -7   3  11      136.76      189.98     41.01 o 
  -6   3  11       53.54       50.28     30.81 o 
  -5   3  11      117.60      127.89     35.45 o 
  -4   3  11      340.49      333.97     28.75 o 
  -3   3  11       65.73       46.98     49.00 o 
  -2   3  11      178.05      176.42     33.94 o 
  -1   3  11      112.37       93.84     28.91 o 
   0   3  11        4.50       33.13     25.31 o 
   1   3  11      120.33      117.19     31.50 o 
   2   3  11      169.95      239.69     85.61 o 
   3   3  11        5.22       -2.03     48.77 o 
   4   3  11        8.91       33.76     30.35 o 
   5   3  11      138.01      170.34     37.76 o 
 -11   4  11      295.65      456.65     68.35 o 
 -10   4  11       45.02      143.41     48.19 o 
  -9   4  11        3.12      -30.35     31.97 o 
  -8   4  11       96.98      168.67     45.18 o 
  -7   4  11      410.41      437.88     58.38 o 
  -6   4  11      239.52      210.83     34.41 o 
  -5   4  11      447.83      423.99     41.11 o 
  -4   4  11       47.66       90.35     25.70 o 
  -3   4  11       60.82       36.77     17.25 o 
  -2   4  11      485.86      497.26     43.52 o 
  -1   4  11      496.13      450.10     37.83 o 
   0   4  11      253.33      297.03     38.72 o 
   1   4  11       20.34        4.91     26.68 o 
   2   4  11       38.11       48.78     36.61 o 
   3   4  11      231.14      249.99     88.62 o 
   4   4  11      412.17      408.76     48.55 o 
   5   4  11      130.79       92.44     45.64 o 
 -10   5  11      174.50      179.09     50.74 o 
  -9   5  11      114.55      107.04     44.95 o 
  -8   5  11      247.33      260.88     52.13 o 
  -7   5  11      133.78      126.44     33.68 o 
  -6   5  11      110.13      105.59     46.11 o 
  -5   5  11      127.48       81.71     29.99 o 
  -4   5  11      166.60      171.57     32.12 o 
  -3   5  11      243.91      261.44     28.91 o 
  -2   5  11       18.09       24.80     17.80 o 
  -1   5  11      193.04      212.73     35.72 o 
   0   5  11       64.16       68.44     30.13 o 
   1   5  11      202.71      254.62     45.99 o 
   2   5  11      128.68      142.60     59.20 o 
   3   5  11       40.84       17.37     30.45 o 
   4   5  11       45.35       41.86     33.58 o 
  -9   6  11       31.20       99.39     47.50 o 
  -8   6  11      107.10      128.52     44.25 o 
  -7   6  11      186.42      162.44     37.72 o 
  -6   6  11      210.83      184.09     37.68 o 
  -5   6  11      252.63      232.24     38.45 o 
  -4   6  11      136.36      170.17     52.01 o 
  -3   6  11       49.28       38.18     22.66 o 
  -2   6  11      260.59      287.92     31.35 o 
  -1   6  11      506.56      517.06     72.92 o 
   0   6  11       46.49       77.11     30.95 o 
   1   6  11       26.73       16.12     30.45 o 
   2   6  11       38.28       59.62     38.69 o 
   3   6  11      198.37      200.28     55.95 o 
  -7   7  11      115.99      126.04     61.40 o 
  -6   7  11       24.91        4.24     94.53 o 
  -5   7  11       83.22      105.62     34.74 o 
  -4   7  11      130.71      176.87     36.88 o 
  -3   7  11      264.12      309.23     41.12 o 
  -2   7  11       55.41       47.15     24.57 o 
  -1   7  11        6.14        3.78     23.49 o 
   0   7  11      130.10      137.30     35.46 o 
   1   7  11      283.36      221.28     41.86 o 
  -4   8  11       82.27       43.06     32.45 o 
  -3   8  11        4.67       31.02     54.21 o 
  -2   8  11      122.46       80.63     27.90 o 
  -6  -7  12      124.13      109.18     32.82 o 
  -5  -7  12       66.04       61.84     30.97 o 
  -4  -7  12       98.12      128.58     47.50 o 
  -3  -7  12       75.64      124.18     46.57 o 
  -2  -7  12        2.08       -6.02     36.84 o 
  -8  -6  12      324.65      328.17     43.09 o 
  -7  -6  12      167.12       75.35     74.25 o 
  -6  -6  12      117.62      157.00     33.08 o 
  -5  -6  12      172.59      180.61     33.58 o 
  -4  -6  12        2.93       21.55     35.68 o 
  -3  -6  12       84.02      154.30     44.72 o 
  -2  -6  12      221.01      138.08     47.03 o 
   0  -6  12      105.41      111.21     39.62 o 
   1  -6  12       36.29      109.12     40.78 o 
 -10  -5  12      112.22       84.80     42.63 o 
  -9  -5  12      176.93      141.84     33.04 o 
  -8  -5  12       91.88       90.22     45.06 o 
  -7  -5  12       29.40        7.63     25.71 o 
  -6  -5  12       47.27       21.81     25.47 o 
  -5  -5  12      304.89      304.45     36.59 o 
  -4  -5  12      260.71      230.29     47.50 o 
  -3  -5  12      118.52       69.74     37.53 o 
  -2  -5  12       28.08       23.40     34.98 o 
  -1  -5  12      125.38      147.12     41.47 o 
   0  -5  12       33.32       89.66     38.46 o 
   1  -5  12      163.10      103.33     41.47 o 
   2  -5  12       90.86       76.46     39.85 o 
   3  -5  12       33.19       72.05     40.54 o 
 -10  -4  12       25.12        1.32     28.10 o 
  -9  -4  12       10.77       13.73     25.45 o 
  -8  -4  12      194.56      186.87     33.17 o 
  -7  -4  12      436.53      446.12     41.78 o 
  -6  -4  12      347.92      339.81     37.66 o 
  -5  -4  12      115.08      109.42     26.54 o 
  -4  -4  12       33.31       28.27     33.36 o 
  -3  -4  12      270.48      255.13     30.50 o 
  -2  -4  12      153.58      155.92     38.92 o 
  -1  -4  12      544.89      461.75     58.15 o 
   0  -4  12      181.63      188.59     44.25 o 
   1  -4  12       21.30       12.05     34.06 o 
   2  -4  12      178.04      133.22     43.56 o 
   3  -4  12      177.71      176.54     46.57 o 
 -11  -3  12      130.92      102.42     31.26 o 
 -10  -3  12      201.29      158.74     33.34 o 
  -9  -3  12      415.35      355.89     39.91 o 
  -8  -3  12       93.75       64.56     26.32 o 
  -7  -3  12       63.34       59.13     25.26 o 
  -6  -3  12       97.89      123.26     26.90 o 
  -5  -3  12      620.76      575.95     42.67 o 
  -4  -3  12      743.34      774.34     43.37 o 
  -3  -3  12       41.50       64.18     22.93 o 
  -2  -3  12      171.39      228.67     42.40 o 
  -1  -3  12        5.19       48.89     32.20 o 
   0  -3  12      232.13      235.62     47.73 o 
   1  -3  12      139.42      172.37     44.72 o 
   2  -3  12       75.92       51.20     37.76 o 
   3  -3  12      127.35       97.31     44.95 o 
   4  -3  12       21.94       -8.57     36.37 o 
 -11  -2  12      224.11      184.14     34.46 o 
 -10  -2  12       30.69       -0.96     34.75 o 
  -9  -2  12        9.44       22.39     24.59 o 
  -8  -2  12       75.23       28.39     42.17 o 
  -7  -2  12      732.09      644.11     46.76 o 
  -6  -2  12      573.75      539.18     41.58 o 
  -5  -2  12      190.53      226.98     44.60 o 
  -4  -2  12       66.05       82.10     24.44 o 
  -3  -2  12       15.36       15.98     34.75 o 
  -2  -2  12      642.23      663.08     63.71 o 
  -1  -2  12      216.47      216.63     42.63 o 
   0  -2  12      168.01      149.20     40.54 o 
   1  -2  12       43.25       23.17     33.13 o 
   2  -2  12       31.28       65.57     39.85 o 
   3  -2  12      150.41      178.63     47.96 o 
   4  -2  12      372.43      370.93     62.32 o 
 -12  -1  12       37.75       55.14     50.97 o 
 -11  -1  12      117.50       60.70     48.89 o 
 -10  -1  12      366.37      303.51     60.70 o 
  -9  -1  12      470.51      385.22     39.44 o 
  -8  -1  12      287.89      261.19     32.55 o 
  -7  -1  12       57.95       82.58     23.71 o 
  -6  -1  12      265.73      287.15     25.03 o 
  -5  -1  12      583.19      620.37     33.00 o 
  -4  -1  12      664.40      689.17     63.48 o 
  -3  -1  12      508.76      602.61     59.77 o 
  -2  -1  12       70.00       78.31     34.29 o 
  -1  -1  12       80.71       58.62     33.83 o 
   0  -1  12      272.40      303.04     50.04 o 
   1  -1  12       75.92      119.55     40.78 o 
   2  -1  12      273.17      279.64     53.75 o 
   3  -1  12       32.29       20.16     36.14 o 
   4  -1  12       17.90       52.36     42.86 o 
   5  -1  12      153.43      105.42     45.41 o 
 -12   0  12        6.71      -29.89     43.33 o 
 -11   0  12      193.30      149.67     54.68 o 
 -10   0  12       93.41       78.54     49.35 o 
  -9   0  12        0.48       47.26     43.56 o 
  -8   0  12      238.93      264.12     52.36 o 
  -7   0  12      489.63      504.22     26.78 o 
  -6   0  12      805.72      804.96     44.64 o 
  -5   0  12       99.63      149.62     26.35 o 
  -4   0  12       13.34       29.01     20.38 o 
  -3   0  12      111.47       92.67     36.37 o 
  -2   0  12      398.84      365.37     52.59 o 
  -1   0  12      372.60      431.16     56.76 o 
   0   0  12       32.28      -26.41     26.41 o 
   1   0  12        6.43       12.97     33.59 o 
   2   0  12       59.84       87.11     39.85 o 
   3   0  12      130.96      148.58     36.68 o 
   4   0  12      242.93      295.43     43.90 o 
   5   0  12      268.71      323.26     46.48 o 
 -12   1  12       36.90       56.99     55.14 o 
 -11   1  12      112.15       97.31     56.53 o 
 -10   1  12      372.98      322.97     63.48 o 
  -9   1  12      451.90      443.74     81.90 o 
  -8   1  12      295.51      262.85     27.18 o 
  -7   1  12       57.11       55.07     19.51 o 
  -6   1  12      262.67      240.61     24.88 o 
  -5   1  12      570.08      598.56     33.81 o 
  -4   1  12      626.35      616.86     40.87 o 
  -3   1  12      543.82      569.71     62.32 o 
  -2   1  12       72.44       84.10     37.07 o 
  -1   1  12       81.58       65.10     37.76 o 
   0   1  12      255.45      277.66     73.56 o 
   1   1  12       53.95        7.06     27.17 o 
   2   1  12      314.20      358.49     65.68 o 
   3   1  12       31.88       37.59     29.72 o 
   4   1  12       17.98       77.14     33.65 o 
   5   1  12      153.43      104.26     47.96 o 
 -11   2  12      247.32      291.15     43.11 o 
 -10   2  12       34.43        4.92     27.47 o 
  -9   2  12       11.94       36.98     26.84 o 
  -8   2  12       78.69       79.01     56.88 o 
  -7   2  12      716.25      757.71     39.58 o 
  -6   2  12      562.87      569.36     35.22 o 
  -5   2  12      185.79      216.63     24.42 o 
  -4   2  12       61.24      104.08     25.47 o 
  -3   2  12        4.11       56.30     36.37 o 
  -2   2  12      660.96      587.78     66.73 o 
  -1   2  12      244.58      222.28     35.66 o 
   0   2  12      155.28      130.29     31.44 o 
   1   2  12       43.10       69.26     29.02 o 
   2   2  12       27.86       50.78     30.36 o 
   3   2  12      141.37      139.37     35.08 o 
   4   2  12      361.31      405.59     48.16 o 
 -11   3  12      136.83      115.48     40.54 o 
 -10   3  12      213.45      236.13     40.95 o 
  -9   3  12      372.99      330.39     51.78 o 
  -8   3  12       89.34       34.29     33.59 o 
  -7   3  12       68.59       66.73     34.98 o 
  -6   3  12       93.21       83.64     34.75 o 
  -5   3  12      622.66      606.18     37.07 o 
  -4   3  12      676.05      676.88     90.82 o 
  -3   3  12       60.93       71.55     27.93 o 
  -2   3  12      187.38      193.32     34.31 o 
  -1   3  12        3.09       -8.02     25.56 o 
   0   3  12      196.07      229.43     36.85 o 
   1   3  12      147.79      142.91     33.79 o 
   2   3  12       89.77       43.33     28.89 o 
   3   3  12      148.31      174.99     38.49 o 
   4   3  12       24.89       44.85     33.01 o 
 -10   4  12       29.38       75.07     43.09 o 
  -9   4  12       14.92      -14.83     33.36 o 
  -8   4  12      176.63      160.79     47.26 o 
  -7   4  12      421.06      394.10     57.92 o 
  -6   4  12      351.15      329.46     53.52 o 
  -5   4  12      109.70      130.55     24.97 o 
  -4   4  12       31.28       46.01     21.96 o 
  -3   4  12      241.85      196.09     26.72 o 
  -2   4  12      144.01      226.38     34.94 o 
  -1   4  12      623.98      577.36     81.67 o 
   0   4  12      151.27      111.61     43.09 o 
   1   4  12       21.20       95.10     44.25 o 
   2   4  12      170.05      127.00     35.96 o 
   3   4  12      178.53      179.90     38.88 o 
  -9   5  12      131.42      145.73     49.35 o 
  -8   5  12       95.17      114.45     45.41 o 
  -7   5  12       34.22       42.40     39.39 o 
  -6   5  12       40.44       57.26     29.57 o 
  -5   5  12      301.13      274.82     38.85 o 
  -4   5  12      248.67      229.94     29.08 o 
  -3   5  12      107.47      102.75     31.37 o 
  -2   5  12       34.69        9.93     17.70 o 
  -1   5  12      102.03      119.49     33.49 o 
   0   5  12       14.81      -28.72     28.72 o 
   1   5  12      191.72      173.17     44.48 o 
   2   5  12       90.20       84.62     34.93 o 
   3   5  12       45.55       98.26     35.19 o 
  -8   6  12      329.11      343.59     63.25 o 
  -7   6  12      140.84      110.27     53.40 o 
  -6   6  12      106.96      110.49     76.34 o 
  -5   6  12      179.19      241.68     45.41 o 
  -4   6  12        2.46       10.20     25.78 o 
  -3   6  12       69.01       42.99     24.10 o 
  -2   6  12      211.48      257.82     43.57 o 
  -1   6  12      276.56      279.30     40.69 o 
   0   6  12      109.70       63.62     55.14 o 
   1   6  12       35.87       61.86     33.65 o 
  -6   7  12      113.03       77.38     59.77 o 
  -5   7  12       70.77       65.03     33.46 o 
  -4   7  12       96.67       92.39     41.24 o 
  -3   7  12       77.18       72.81     27.68 o 
  -2   7  12        1.51        8.03     24.19 o 
  -1   7  12       61.71       45.69     31.14 o 
  -7  -6  13      122.70      125.85     33.62 o 
  -6  -6  13      107.60       55.23     29.71 o 
  -5  -6  13       23.80       83.41     43.09 o 
  -4  -6  13       39.62       47.03     41.01 o 
   0  -6  13       48.51       -2.78     32.90 o 
  -9  -5  13       74.11       52.95     29.95 o 
  -8  -5  13        4.28       40.63     27.28 o 
  -7  -5  13        6.40        4.33     25.30 o 
  -6  -5  13      190.67      217.77     34.31 o 
  -5  -5  13      314.72      259.95     53.29 o 
  -4  -5  13      249.75      212.22     45.41 o 
  -1  -5  13       65.62      140.17     42.63 o 
   0  -5  13      107.26       78.54     39.39 o 
   1  -5  13       50.86       22.24     36.37 o 
 -10  -4  13       28.10       43.06     33.83 o 
  -9  -4  13      103.22       65.99     29.83 o 
  -8  -4  13      311.16      269.63     37.05 o 
  -7  -4  13      287.44      323.48     62.21 o 
  -6  -4  13      138.24      182.32     35.56 o 
  -5  -4  13        1.84      -11.82     32.90 o 
  -4  -4  13       84.08       61.40     36.37 o 
  -2  -4  13      583.36      602.38     64.64 o 
  -1  -4  13      292.76      299.34     51.90 o 
   0  -4  13       44.27       29.19     34.98 o 
   1  -4  13       63.23       62.55     41.24 o 
   2  -4  13       86.70       75.76     43.33 o 
 -10  -3  13      185.43      213.04     37.11 o 
  -9  -3  13      178.97      240.52     36.57 o 
  -8  -3  13       31.97       21.15     24.03 o 
  -7  -3  13       84.08      104.24     27.59 o 
  -6  -3  13      241.67      197.82     31.61 o 
  -5  -3  13      521.24      507.39     57.92 o 
  -4  -3  13      216.44      252.54     45.18 o 
  -3  -3  13       59.48       39.62     31.28 o 
  -2  -3  13       42.31       12.05     29.42 o 
  -1  -3  13       87.67      120.48     38.23 o 
   0  -3  13      252.03      310.92     54.91 o 
   1  -3  13       50.60      110.05     40.78 o 
   2  -3  13       61.72       11.12     35.22 o 
   3  -3  13        5.54      -30.58     34.75 o 
 -11  -2  13       39.40       79.47     51.43 o 
 -10  -2  13        1.94       -5.30     25.33 o 
  -9  -2  13       72.40      107.25     30.28 o 
  -8  -2  13      232.56      216.90     33.48 o 
  -7  -2  13      549.79      532.43     43.50 o 
  -6  -2  13      162.35      178.40     43.33 o 
  -5  -2  13       12.10       31.59     23.40 o 
  -4  -2  13       34.17       23.86     30.81 o 
  -3  -2  13      456.63      436.49     54.21 o 
  -2  -2  13      723.56      688.33     69.97 o 
  -1  -2  13      274.23      309.99     51.20 o 
   0  -2  13       13.44      -27.11     30.81 o 
   1  -2  13       11.91       18.53     35.45 o 
   2  -2  13      161.02      241.18     53.52 o 
   3  -2  13      163.99      133.45     46.57 o 
 -11  -1  13      392.91      326.44     65.80 o 
 -10  -1  13      167.13      180.71     53.29 o 
  -9  -1  13      164.39      155.69     50.97 o 
  -8  -1  13       17.33       27.15     24.70 o 
  -7  -1  13       18.76        6.57     21.95 o 
  -6  -1  13      513.69      590.46     42.73 o 
  -5  -1  13      490.30      553.91     40.95 o 
  -4  -1  13      352.20      372.55     50.74 o 
  -3  -1  13      100.10       64.87     34.75 o 
  -2  -1  13       11.27        3.24     31.05 o 
  -1  -1  13      109.10      182.80     42.40 o 
   0  -1  13      192.43      131.13     41.93 o 
   1  -1  13      114.96       73.21     41.24 o 
   2  -1  13      189.46      158.01     47.73 o 
   3  -1  13       12.78       37.07     40.08 o 
 -11   0  13      161.89      152.68     55.37 o 
 -10   0  13       62.09      112.60     50.97 o 
  -9   0  13       74.84      101.94     46.34 o 
  -8   0  13      170.30       96.15     46.34 o 
  -7   0  13      493.78      514.18     41.69 o 
  -6   0  13      230.66      239.49     36.52 o 
  -5   0  13       17.23       14.60     23.43 o 
  -4   0  13      197.89      138.08     39.15 o 
  -3   0  13      324.36      368.15     52.59 o 
  -2   0  13      873.71      952.22     75.99 o 
  -1   0  13      211.61      178.86     44.48 o 
   0   0  13       42.86       69.04     36.37 o 
   1   0  13       59.65       61.16     39.62 o 
   2   0  13       78.84       34.06     37.30 o 
   3   0  13      115.95      137.85     47.73 o 
 -11   1  13      433.51      375.56     69.74 o 
 -10   1  13      171.32      135.77     54.68 o 
  -9   1  13      154.50      185.81     32.44 o 
  -8   1  13       15.26       12.21     19.34 o 
  -7   1  13       18.74       -0.71     18.32 o 
  -6   1  13      520.09      543.42     34.65 o 
  -5   1  13      480.60      501.00     40.72 o 
  -4   1  13      369.93      365.85     35.99 o 
  -3   1  13       93.77       81.32     36.37 o 
  -2   1  13       12.07       53.75     36.61 o 
  -1   1  13      115.87      136.69     43.09 o 
   0   1  13      162.54       81.09     39.62 o 
   1   1  13      127.38      161.72     48.42 o 
   2   1  13      182.40      123.27     36.29 o 
   3   1  13       12.90       40.65     33.28 o 
 -11   2  13       47.64      118.62     57.69 o 
 -10   2  13        2.54       17.11     29.64 o 
  -9   2  13       71.98       33.09     23.02 o 
  -8   2  13      218.19      192.90     27.40 o 
  -7   2  13      560.72      518.17     35.88 o 
  -6   2  13      196.24      181.37     25.13 o 
  -5   2  13        8.55        1.26     20.59 o 
  -4   2  13       27.03       36.83     23.11 o 
  -3   2  13      469.78      462.44     61.63 o 
  -2   2  13      725.92      739.31     75.99 o 
  -1   2  13      309.59      300.26     54.45 o 
   0   2  13       12.47       26.71     29.35 o 
   1   2  13        8.84       30.91     29.22 o 
   2   2  13      177.79      219.17     53.75 o 
   3   2  13      184.78      205.68     41.08 o 
 -10   3  13      234.52      220.34     40.73 o 
  -9   3  13      141.20      257.75     48.31 o 
  -8   3  13       38.34       12.62     36.03 o 
  -7   3  13       88.09       38.81     22.48 o 
  -6   3  13      251.69      218.81     59.31 o 
  -5   3  13      511.76      506.08     43.71 o 
  -4   3  13      215.46      294.57     36.17 o 
  -3   3  13       72.60       68.35     40.31 o 
  -2   3  13       46.35       72.52     41.24 o 
  -1   3  13       92.78       78.71     31.36 o 
   0   3  13      214.48      227.18     40.04 o 
   1   3  13       43.80       57.44     31.83 o 
   2   3  13       66.38       65.87     34.67 o 
   3   3  13        5.66        6.68     31.32 o 
 -10   4  13       29.71       -3.49     85.38 o 
  -9   4  13       80.58      112.83     45.41 o 
  -8   4  13      332.89      353.55     56.76 o 
  -7   4  13      322.42      180.02     47.96 o 
  -6   4  13      133.84      113.54     31.44 o 
  -5   4  13        2.88      -12.13     34.17 o 
  -4   4  13       78.15       68.20     23.88 o 
  -3   4  13      102.87      144.47     30.16 o 
  -2   4  13      626.89      631.70     79.58 o 
  -1   4  13      311.83      308.39     42.50 o 
   0   4  13       47.59       16.93     31.40 o 
   1   4  13       65.04      161.03     37.92 o 
   2   4  13       92.75      115.22     36.71 o 
  -8   5  13        0.88      -20.39     36.14 o 
  -7   5  13        5.06       12.74     36.61 o 
  -6   5  13      198.73      206.89     49.35 o 
  -5   5  13      327.75      314.64     74.49 o 
  -4   5  13      222.29      220.62     30.84 o 
  -3   5  13       20.01       24.95     27.55 o 
  -2   5  13        7.87       27.41     27.39 o 
  -1   5  13       82.80       37.53     33.16 o 
   0   5  13       89.89       64.33     33.97 o 
   1   5  13       39.64       18.82     33.78 o 
  -7   6  13      133.21      -22.01     58.85 o 
  -6   6  13      118.37       94.62     40.66 o 
  -5   6  13       20.04       10.29     25.54 o 
  -4   6  13       35.07       34.96     42.16 o 
  -3   6  13      154.20      161.49     30.35 o 
  -2   6  13       69.47      100.29     37.53 o 
  -1   6  13      616.33      650.52     56.49 o 
   0   6  13       41.49       84.33     53.75 o 
  -8  -5  14       50.96        4.40     43.33 o 
  -7  -5  14       75.92      100.47     31.98 o 
  -6  -5  14      226.43      308.37     54.68 o 
  -5  -5  14      258.46      279.64     51.90 o 
  -1  -5  14      244.57      289.84     53.75 o 
  -9  -4  14      149.70      177.54     48.19 o 
  -8  -4  14      170.29      205.89     36.12 o 
  -7  -4  14      165.30      214.94     44.48 o 
  -6  -4  14       48.39       85.95     43.56 o 
  -5  -4  14       19.66      -23.63     32.90 o 
  -2  -4  14      383.20      454.57     59.08 o 
  -1  -4  14      115.83       82.02     40.54 o 
   0  -4  14       26.16       48.89     39.62 o 
   1  -4  14        8.05       85.49     43.56 o 
 -10  -3  14      124.96       99.82     31.72 o 
  -9  -3  14       97.04       90.98     44.25 o 
  -8  -3  14       21.87       27.23     26.47 o 
  -7  -3  14       71.56       86.31     28.32 o 
  -6  -3  14      333.18      259.95     48.19 o 
  -5  -3  14      420.68      468.47     57.92 o 
  -3  -3  14       38.62       -3.48     31.51 o 
  -2  -3  14       77.86       73.21     36.37 o 
  -1  -3  14      137.07      111.67     40.08 o 
   0  -3  14      157.23      155.46     46.34 o 
   1  -3  14       48.72       35.45     40.08 o 
 -10  -2  14       15.10       21.55     44.25 o 
  -9  -2  14      119.57      138.41     32.52 o 
  -8  -2  14      417.91      397.59     41.76 o 
  -7  -2  14      301.60      261.80     51.67 o 
  -6  -2  14       46.41       60.01     37.30 o 
  -4  -2  14      210.31      156.16     40.08 o 
  -3  -2  14      312.74      347.53     52.36 o 
  -2  -2  14      404.69      384.36     55.37 o 
  -1  -2  14       42.83       12.97     35.68 o 
   0  -2  14        5.10       -3.48     34.06 o 
   1  -2  14      134.25      136.69     46.57 o 
   2  -2  14      127.67       85.26     41.93 o 
 -10  -1  14       13.63       57.46     47.50 o 
  -9  -1  14       58.96       61.63     44.02 o 
  -8  -1  14        6.69        0.93     38.46 o 
  -7  -1  14      145.24      237.01     50.04 o 
  -6  -1  14      312.73      385.52     54.45 o 
  -5  -1  14      503.60      341.04     50.74 o 
  -4  -1  14      260.35      233.77     46.11 o 
  -3  -1  14       11.45       33.83     33.59 o 
  -2  -1  14       46.14       15.29     33.36 o 
  -1  -1  14      124.63       69.04     39.15 o 
   0  -1  14      148.74      142.02     43.09 o 
   1  -1  14      130.50      150.83     47.96 o 
   2  -1  14      164.79      100.09     44.25 o 
 -11   0  14      119.27      172.37     58.15 o 
 -10   0  14       19.01       -5.10     45.18 o 
  -9   0  14       51.57       44.72     47.50 o 
  -8   0  14      303.64      281.03     54.21 o 
  -7   0  14      947.85     1177.88     85.95 o 
  -6   0  14        2.68      -20.61     21.98 o 
  -5   0  14       69.37      110.63     23.69 o 
  -4   0  14      152.91      157.31     41.70 o 
  -3   0  14      448.08      477.50     60.47 o 
  -2   0  14      354.70      295.40     53.06 o 
  -1   0  14       43.60       70.20     39.15 o 
   0   0  14       16.87       -5.56     34.52 o 
   1   0  14      122.66       87.35     42.17 o 
   2   0  14      170.57      288.45     57.92 o 
 -10   1  14        2.21       15.29     48.89 o 
  -9   1  14       44.15       84.10     47.03 o 
  -8   1  14        7.45       -4.80     37.53 o 
  -7   1  14      161.26      193.20     30.90 o 
  -6   1  14      315.52      275.12     34.03 o 
  -5   1  14      464.39      498.03     41.59 o 
  -4   1  14      270.33      277.40     34.50 o 
  -3   1  14       12.55       15.99     35.45 o 
  -2   1  14       52.76       59.08     40.78 o 
  -1   1  14      112.50      101.71     42.86 o 
   1   1  14      141.65      134.15     46.34 o 
   2   1  14      161.07      174.69     52.13 o 
 -10   2  14       11.06       27.57     48.19 o 
  -9   2  14       84.14       99.30     31.98 o 
  -8   2  14      415.48      397.77     34.53 o 
  -7   2  14      305.94      281.65     29.79 o 
  -6   2  14       43.43       76.34     26.38 o 
  -5   2  14       41.51       10.16     22.99 o 
  -4   2  14      219.69      245.40     33.98 o 
  -3   2  14      284.13      225.66     50.97 o 
  -2   2  14      397.28      269.22     55.84 o 
  -1   2  14       37.47       60.24     41.93 o 
   0   2  14        6.24       46.80     41.47 o 
   1   2  14      136.67      129.60     38.48 o 
   2   2  14      128.79      142.51     39.25 o 
 -10   3  14      114.37      122.93     67.54 o 
  -9   3  14       63.99       42.87     26.48 o 
  -8   3  14       20.07       23.22     22.88 o 
  -7   3  14       87.53       67.16     28.44 o 
  -6   3  14      328.54      289.11     38.62 o 
  -5   3  14      384.56      408.02     41.87 o 
  -4   3  14      195.18      223.74     34.66 o 
  -3   3  14       40.24       39.39     41.70 o 
  -2   3  14       76.26      138.08     46.57 o 
  -1   3  14      147.40      142.28     37.61 o 
   0   3  14      159.95      255.67     82.25 o 
   1   3  14       70.41      -26.06     29.94 o 
  -9   4  14      117.99      115.03     37.00 o 
  -8   4  14      169.71      132.20     48.91 o 
  -7   4  14      142.65      150.13     34.69 o 
  -6   4  14       48.23       30.15     27.88 o 
  -5   4  14       24.44       29.40     54.10 o 
  -4   4  14       56.94       66.52     29.45 o 
  -3   4  14      251.84      229.32     37.27 o 
  -2   4  14      334.08      345.21     63.94 o 
  -1   4  14      115.05      141.18     37.94 o 
   0   4  14       28.31       -0.47     40.43 o 
   1   4  14       10.76       31.05     54.68 o 
  -7   5  14       85.52       48.44     31.89 o 
  -6   5  14      224.35      267.80     68.12 o 
  -5   5  14      229.50      215.79     38.66 o 
  -4   5  14      187.64      158.07     35.29 o 
  -3   5  14       58.45       67.08     30.48 o 
  -2   5  14       59.89       83.64     32.80 o 
  -1   5  14      272.55      301.88     65.80 o 
  -7  -4  15       72.36       81.32     46.57 o 
  -1  -4  15       17.98       54.91     39.62 o 
  -8  -3  15        0.68       38.00     44.25 o 
  -7  -3  15       10.02       77.61     42.86 o 
  -3  -3  15       30.33       70.20     35.45 o 
  -2  -3  15      303.43      240.72     50.28 o 
  -1  -3  15      242.31      248.60     53.52 o 
   0  -3  15       16.47       18.77     37.30 o 
  -9  -2  15       63.54      154.53     50.51 o 
  -8  -2  15      210.79      145.73     47.96 o 
  -7  -2  15      346.94      353.55     56.53 o 
  -4  -2  15       79.20      115.15     39.85 o 
  -3  -2  15      177.52      122.10     40.78 o 
  -2  -2  15       77.23        9.96     35.91 o 
  -1  -2  15       24.05       64.87     39.15 o 
   0  -2  15       10.09       15.06     37.07 o 
 -10  -1  15       19.77       70.43     47.73 o 
  -9  -1  15        9.40       67.88     47.26 o 
  -8  -1  15       19.97       52.36     41.24 o 
  -7  -1  15        7.31       47.96     39.39 o 
  -5  -1  15       92.06       88.27     38.46 o 
  -4  -1  15       29.42       76.22     37.53 o 
  -3  -1  15       37.35       27.80     35.68 o 
  -2  -1  15      284.34      270.38     53.06 o 
  -1  -1  15      281.00      364.44     60.93 o 
   0  -1  15      129.72      172.60     49.35 o 
   1  -1  15       15.41       68.81     44.02 o 
 -10   0  15       26.20      -29.19     44.72 o 
  -9   0  15       38.48      110.05     51.43 o 
  -8   0  15      356.23      435.34     63.94 o 
  -6   0  15        0.20      -33.59     33.59 o 
  -5   0  15       33.18       64.18     38.46 o 
  -4   0  15       81.18       96.38     39.39 o 
  -3   0  15       98.13      103.79     40.54 o 
  -2   0  15      155.17      205.74     51.43 o 
  -1   0  15        0.24       31.97     38.92 o 
   0   0  15        1.33       26.41     39.39 o 
   1   0  15       78.95      123.49     47.96 o 
 -10   1  15       36.60       -1.16     46.80 o 
  -9   1  15        7.22       75.07     49.12 o 
  -8   1  15       21.18       40.31     44.72 o 
  -7   1  15       16.28       -5.35     23.28 o 
  -6   1  15        3.36        6.78     23.77 o 
  -5   1  15       97.94      153.29     56.76 o 
  -4   1  15       27.03       21.11     24.90 o 
  -3   1  15       37.11       24.10     39.62 o 
  -2   1  15      282.10      280.34     54.68 o 
  -1   1  15      289.15      256.94     55.37 o 
   0   1  15      142.84      101.01     47.26 o 
  -9   2  15       77.38       85.12     32.13 o 
  -8   2  15      252.26      257.90     36.46 o 
  -7   2  15      319.91      261.13     36.02 o 
  -6   2  15       10.53       39.91     42.86 o 
  -5   2  15       27.49       15.10     24.77 o 
  -4   2  15       65.67       46.22     26.75 o 
  -3   2  15      157.07      203.65     52.82 o 
  -2   2  15       68.33      111.90     47.50 o 
  -1   2  15       26.76       69.97     42.63 o 
   0   2  15       10.68      -21.31     38.69 o 
  -8   3  15        1.33      -16.29     26.24 o 
  -7   3  15       19.57       12.94     27.18 o 
  -6   3  15       97.69      118.83     32.32 o 
  -5   3  15       27.51       41.89     27.22 o 
  -4   3  15       25.70       43.72     27.65 o 
  -3   3  15       27.85       71.59     46.11 o 
  -2   3  15      312.10      385.75     67.65 o 
  -1   3  15      266.69      195.54     56.07 o 
  -7   4  15       60.27       75.23     32.76 o 
  -6   4  15       42.47       58.92     30.51 o 
  -5   4  15       12.12      -19.04     25.93 o 
  -4   4  15      149.38       88.35     31.97 o 
  -3   4  15      100.57       60.10     72.75 o 
  -2   4  15       63.75       67.88     48.89 o 
  -1   4  15       17.78      -47.73     51.67 o 
  -3  -2  16      154.53      224.27     51.20 o 
  -2  -2  16       73.93      109.36     43.09 o 
  -5  -1  16       45.21       62.79     37.07 o 
  -4  -1  16        2.37       -3.24     33.13 o 
  -3  -1  16       71.94       37.76     37.30 o 
  -2  -1  16      281.26      239.79     53.52 o 
  -1  -1  16      191.73      264.58     56.30 o 
  -6   0  16        5.78        1.16     33.13 o 
  -5   0  16       91.14       83.41     40.08 o 
  -4   0  16      124.62      120.48     43.33 o 
  -3   0  16      385.75      455.03     65.10 o 
  -2   0  16       77.55       78.54     44.48 o 
  -1   0  16        0.63      -14.60     37.53 o 
  -7   1  16       54.95       79.70     41.93 o 
  -6   1  16       48.69       23.40     40.54 o 
  -5   1  16       44.69       25.44     36.03 o 
  -4   1  16        2.44       21.46     25.58 o 
  -3   1  16       66.38       41.47     39.39 o 
  -2   1  16      290.62      353.09     61.86 o 
  -1   1  16      190.46      181.41     53.52 o 
  -7   2  16       47.53       65.48     29.45 o 
  -6   2  16       18.65       48.41     35.22 o 
  -5   2  16       45.03       72.77     29.23 o 
  -4   2  16      282.82      260.06     38.09 o 
  -3   2  16      159.89      130.67     51.43 o 
  -2   2  16       73.06      110.28     48.65 o 
  -6   3  16       14.37       51.27     36.61 o 
  -5   3  16       49.35       67.14     30.27 o 
  -4   3  16       14.55      -23.79     24.90 o 
  -3   3  16       68.89      129.05     43.09 o 
                                                 
